# Supplementary material for: Effects of Hypoxia on RNA Cargo in Extracellular Vesicles from Human Adipose-Derived Stromal/Stem Cells
Source: Int J Mol Sci. 2022 Jul 2;23(13):7384. doi: 10.3390/ijms23137384 (PMC9266528; doi:10.3390/ijms23137384)
Supplement: Supplementary file 1 [file ijms-23-07384-s001.zip]

Archive with 5 entries (5 files):
- EV_miRNA_total_counts.txt
- EV_Transcripts_total_counts.txt
- Suppl. Table. S1.pdf
- Suppl. Table. S2.pdf
- Suppl_Table S3.pdf
