# Supplementary material for: Effects of Hypoxia on RNA Cargo in Extracellular Vesicles from Human Adipose-Derived Stromal/Stem Cells
Source: Int J Mol Sci. 2022 Jul 2;23(13):7384. doi: 10.3390/ijms23137384 (PMC9266528; doi:10.3390/ijms23137384)
Supplement: Supplementary file 1 [file ijms-23-07384-s001.zip › EV_miRNA_total_counts.txt]

gene.id	normoxia_1	normoxia_2	hypoxia_1	hypoxia_2
hsa-let-7a-3p	3	3	0	0
hsa-let-7a-5p	2293	3110	137	113
hsa-let-7b-5p	4146	2262	327	259
hsa-let-7c-5p	615	371	35	46
hsa-let-7d-3p	12	6	0	0
hsa-let-7d-5p	27	8	3	1
hsa-let-7e-5p	112	181	5	3
hsa-let-7f-5p	872	1293	39	40
hsa-let-7g-5p	149	117	10	16
hsa-let-7i-3p	12	9	0	0
hsa-let-7i-5p	2149	3876	150	181
hsa-miR-100-5p	428	77	24	37
hsa-miR-101-3p	56	56	2	1
hsa-miR-103a-3p	51	47	2	6
hsa-miR-103b	0	4	1	0
hsa-miR-106b-3p	9	3	1	1
hsa-miR-107	19	8	0	0
hsa-miR-10a-3p	5	2	0	1
hsa-miR-10a-5p	169	67	9	10
hsa-miR-10b-5p	123	36	2	4
hsa-miR-122-5p	54	26	6	12
hsa-miR-125a-5p	630	551	26	17
hsa-miR-125b-1-3p	62	21	8	8
hsa-miR-125b-5p	5436	3521	257	196
hsa-miR-126-3p	6	3	1	0
hsa-miR-127-3p	83	39	5	12
hsa-miR-128-3p	17	8	1	1
hsa-miR-1307-3p	14	13	1	1
hsa-miR-1307-5p	17	12	0	1
hsa-miR-130a-3p	19	14	1	1
hsa-miR-132-3p	16	5	1	0
hsa-miR-134-5p	22	11	2	4
hsa-miR-136-5p	16	14	2	3
hsa-miR-137	4	3	1	0
hsa-miR-138-5p	19	1	2	0
hsa-miR-140-3p	38	20	4	4
hsa-miR-140-5p	7	16	3	3
hsa-miR-143-3p	1024	434	49	45
hsa-miR-143-5p	12	1	0	0
hsa-miR-145-5p	67	8	4	8
hsa-miR-146b-5p	6	6	0	2
hsa-miR-148a-3p	145	144	14	19
hsa-miR-148b-3p	13	14	1	2
hsa-miR-151a-3p	87	94	6	22
hsa-miR-151b/151a-5p	21	12	0	1
hsa-miR-152-3p	52	44	6	8
hsa-miR-154-5p	10	3	0	0
hsa-miR-155-5p	37	26	6	3
hsa-miR-15a-5p	8	6	0	0
hsa-miR-15b-5p	13	7	0	0
hsa-miR-16-2-3p	2	2	0	0
hsa-miR-16-5p	1165	1433	76	91
hsa-miR-181a-5p	16	2	3	2
hsa-miR-181b-5p	7	1	0	0
hsa-miR-185-5p	8	4	2	1
hsa-miR-186-5p	85	36	5	5
hsa-miR-190a-5p	10	7	0	0
hsa-miR-191-5p	144	65	11	8
hsa-miR-193a-5p	5	2	4	1
hsa-miR-195-5p	3	5	1	0
hsa-miR-196a-5p	4	559	0	79
hsa-miR-196b-5p	47	52	11	8
hsa-miR-197-3p	32	18	3	1
hsa-miR-199a-3p	3648	2881	221	249
hsa-miR-199a-5p	167	105	10	5
hsa-miR-199b-3p	209	160	13	19
hsa-miR-199b-5p	99	63	3	7
hsa-miR-19b-3p	11	5	0	0
hsa-miR-20a-5p	18	7	1	2
hsa-miR-21-5p	1947	1369	80	125
hsa-miR-210-3p	0	0	0	0
hsa-miR-214-3p	43	4	2	2
hsa-miR-218-5p	25	12	4	6
hsa-miR-22-3p	64	9	5	1
hsa-miR-22-5p	4	1	0	0
hsa-miR-221-3p	1183	142	107	86
hsa-miR-221-5p	8	1	0	0
hsa-miR-222-3p	404	38	16	11
hsa-miR-224-5p	25	37	5	3
hsa-miR-23a-3p	747	129	39	33
hsa-miR-23b-3p	94	17	1	3
hsa-miR-24-3p	169	53	17	14
hsa-miR-25-3p	42	41	7	7
hsa-miR-26a-5p	717	283	22	21
hsa-miR-26b-5p	209	135	9	9
hsa-miR-27a-3p	379	84	22	14
hsa-miR-27b-3p	163	163	14	11
hsa-miR-28-3p	27	21	3	5
hsa-miR-299-5p	2	0	0	0
hsa-miR-29a-3p	1612	488	187	215
hsa-miR-29b-3p	158	156	6	8
hsa-miR-29c-3p	30	16	3	2
hsa-miR-30a-3p	17	3	0	2
hsa-miR-30a-5p	296	107	14	11
hsa-miR-30b-5p	10	2	0	0
hsa-miR-30c-5p	50	10	2	4
hsa-miR-30d-5p	164	68	15	20
hsa-miR-30e-3p	8	3	0	0
hsa-miR-30e-5p	92	27	2	5
hsa-miR-31-3p	8	2	0	4
hsa-miR-31-5p	67	12	4	5
hsa-miR-3135b	14	2	0	1
hsa-miR-320a	69	12	3	1
hsa-miR-323a-3p	5	1	1	0
hsa-miR-335-3p	14	3	1	0
hsa-miR-335-5p	51	29	1	1
hsa-miR-337-5p	18	5	2	0
hsa-miR-339-5p	14	8	5	4
hsa-miR-340-5p	3	4	0	1
hsa-miR-342-3p	42	22	4	3
hsa-miR-34a-5p	62	40	8	8
hsa-miR-34c-5p	1	0	0	0
hsa-miR-361-3p	17	8	1	2
hsa-miR-361-5p	50	14	5	0
hsa-miR-3613-5p	11	19	0	0
hsa-miR-365a-3p	9	3	0	0
hsa-miR-365b-3p	12	2	0	0
hsa-miR-369-3p	3	1	0	0
hsa-miR-369-5p	11	7	1	0
hsa-miR-370-3p	3	9	0	1
hsa-miR-374a-5p	33	8	0	0
hsa-miR-374b-5p	8	0	0	0
hsa-miR-376a-3p	13	3	0	0
hsa-miR-376c-3p	16	1	1	2
hsa-miR-379-5p	9	5	1	1
hsa-miR-381-3p	54	42	4	6
hsa-miR-382-5p	51	28	3	5
hsa-miR-409-3p	35	28	3	2
hsa-miR-411-5p	10	8	0	1
hsa-miR-423-3p	14	6	4	0
hsa-miR-423-5p	19	31	3	10
hsa-miR-424-5p	18	7	3	0
hsa-miR-425-5p	20	4	2	1
hsa-miR-4301	2	13	0	0
hsa-miR-431-5p	18	4	1	1
hsa-miR-432-5p	36	24	5	7
hsa-miR-4324	7	9	0	1
hsa-miR-4440	4	23	2	1
hsa-miR-450b-5p	11	6	1	1
hsa-miR-452-5p	2	2	0	0
hsa-miR-4532	7	18	1	1
hsa-miR-454-3p	2	3	0	0
hsa-miR-4784	0	2	0	0
hsa-miR-486-5p	20	17	5	4
hsa-miR-487b-3p	16	2	0	4
hsa-miR-493-3p	10	6	1	2
hsa-miR-493-5p	10	4	1	2
hsa-miR-494-3p	21	6	2	1
hsa-miR-497-5p	4	0	0	0
hsa-miR-503-5p	9	6	2	1
hsa-miR-510-3p	0	5	1	1
hsa-miR-532-5p	12	9	1	3
hsa-miR-542-3p	1	2	3	0
hsa-miR-574-3p	34	19	2	3
hsa-miR-574-5p	1	1	0	0
hsa-miR-615-3p	1	9	0	1
hsa-miR-654-3p	40	17	1	1
hsa-miR-660-5p	17	9	0	1
hsa-miR-671-5p	0	2	1	0
hsa-miR-6779-5p	3	12	3	0
hsa-miR-6781-3p	6	10	2	0
hsa-miR-6789-5p	51	81	12	9
hsa-miR-6865-5p	3	0	0	0
hsa-miR-7-5p	3	3	0	1
hsa-miR-92a-3p	117	42	7	6
hsa-miR-92b-3p	20	11	3	0
hsa-miR-93-5p	50	46	3	2
hsa-miR-98-5p	20	23	2	3
hsa-miR-99a-5p	41	5	3	5
hsa-miR-99b-5p	78	66	4	5
hsa_piR_000765/DQ570956	5226	2891	1142	1330
hsa_piR_001152/DQ571500	0	0	0	0
hsa_piR_001170/DQ571526	1	0	0	0
hsa_piR_001312/DQ571813	29	10	29	24
hsa_piR_004153/DQ575660	19	22	15	17
hsa_piR_008112/DQ581031	118	178	8	8
hsa_piR_008113/DQ581032	151	194	15	7
hsa_piR_008114/DQ581033	41	40	5	2
hsa_piR_013624/DQ588594	9	10	26	17
hsa_piR_014923/DQ590404	13	15	12	13
hsa_piR_015026/DQ590548	10	4	6	3
hsa_piR_016658/DQ592931	79	59	34	27
hsa_piR_016659/DQ592932	13	16	12	2
hsa_piR_017716/DQ594453	31	11	10	7
hsa_piR_018570/DQ595536	24	9	27	27
hsa_piR_019914/DQ597347	28	17	31	75
hsa_piR_020009/DQ597484	0	0	1	0
hsa_piR_020326/DQ597916	138	71	32	37
hsa_piR_020496/DQ598175	6	7	3	4
hsa_piR_020497/DQ598177	33	6	4	10
hsa_piR_020541/DQ598252	4	8	9	11
hsa_piR_020829/DQ598677	482	183	685	510
