# Supplementary material for: Effects of Hypoxia on RNA Cargo in Extracellular Vesicles from Human Adipose-Derived Stromal/Stem Cells
Source: Int J Mol Sci. 2022 Jul 2;23(13):7384. doi: 10.3390/ijms23137384 (PMC9266528; doi:10.3390/ijms23137384)
Supplement: Supplementary file 1 [file ijms-23-07384-s001.zip › EV_Transcripts_total_counts.txt]

target_id	hypoxie_1	hypoxie_2	normoxie_1	normoxie_2
ENST00000632684.1	0	0	0	0
ENST00000631435.1	0	0	0	0
ENST00000448914.1	0	0	0	0
ENST00000434970.2	0	0	0	0
ENST00000415118.1	0	0	0	0
ENST00000604642.1	0	0	0	0
ENST00000603326.1	0	0	0	0
ENST00000604950.1	0	0	0	0
ENST00000603077.1	0	0	0	0
ENST00000605284.1	0	0	0	0
ENST00000632524.1	0	0	0	0
ENST00000633009.1	0	0	0	0
ENST00000634070.1	0	0	0	0
ENST00000632963.1	0	0	0	0
ENST00000633030.1	0	0	0	0
ENST00000633765.1	0	0	0	0
ENST00000632619.1	0	0	0	0
ENST00000631871.1	0	0	0	0
ENST00000633159.1	0	0	0	0
ENST00000633379.1	0	0	0	0
ENST00000633010.1	0	0	0	0
ENST00000632968.1	0	0	0	0
ENST00000632473.1	0	0	0	0
ENST00000631884.1	0	0	0	0
ENST00000632859.1	0	0	0	0
ENST00000631895.1	0	0	0	0
ENST00000634154.1	0	0	0	0
ENST00000632609.1	0	0	0	0
ENST00000632911.1	0	0	0	0
ENST00000633504.1	0	0	0	0
ENST00000632304.1	0	0	0	0
ENST00000632542.1	0	0	0	0
ENST00000603935.1	0	0	0	0
ENST00000633968.1	0	0	0	0
ENST00000604102.1	0	0	0	0
ENST00000634085.1	0	0	0	0
ENST00000604838.1	0	0	0	0
ENST00000633353.1	0	0	0	0
ENST00000604446.1	0	0	0	0
ENST00000603693.1	0	0	0	0
ENST00000631803.1	0	0	0	0
ENST00000633210.1	0	0	0	0
ENST00000439842.1	0	0	0	0
ENST00000390567.1	0	0	0	0
ENST00000452198.1	0	0	0	0
ENST00000390569.1	0	0	0	0
ENST00000437320.1	0	0	0	0
ENST00000390571.1	0	0	0	0
ENST00000390572.1	0	0	0	0
ENST00000390577.1	0	0	0	0
ENST00000450276.1	0	0	0	0
ENST00000431870.1	0	0	0	0
ENST00000390575.1	0	0	0	0
ENST00000390574.1	0	0	0	0
ENST00000390578.1	0	0	0	0
ENST00000451044.1	0	0	0	0
ENST00000390580.1	0	0	0	0
ENST00000390581.1	0	0	0	0
ENST00000431440.2	0	0	0	0
ENST00000390583.1	0	0	0	0
ENST00000390584.1	0	0	0	0
ENST00000390585.1	0	0	0	0
ENST00000430425.1	0	0	0	0
ENST00000454691.1	0	0	0	0
ENST00000390588.1	0	0	0	0
ENST00000414852.1	0	0	0	0
ENST00000390590.1	0	0	0	0
ENST00000390591.1	0	0	0	0
ENST00000454908.1	0	0	0	0
ENST00000390372.3	0	0	0	0
ENST00000390373.2	0	0	2	0
ENST00000390374.3	0	0	0	0
ENST00000390375.2	0	0	0	0
ENST00000390376.2	0	0	0	0
ENST00000390377.1	0	0	1	0
ENST00000390378.1	0	0	0	0
ENST00000612787.1	0	0	0	0
ENST00000614171.1	0	0	0	0
ENST00000611462.1	0	0	0	0
ENST00000611787.1	0	0	0	0
ENST00000620569.1	0	0	1	0
ENST00000617347.1	0	0	0	0
ENST00000621184.1	0	0	0	0
ENST00000617639.1	0	0	0	0
ENST00000616518.1	0	0	0	0
ENST00000620773.1	0	0	0	0
ENST00000619103.1	0	0	0	0
ENST00000611520.1	0	0	0	0
ENST00000390393.3	0	0	0,5	0
ENST00000390394.3	0	0	1	0
ENST00000390396.1	0	0	0	0
ENST00000390397.2	0	0	0	0
ENST00000390398.3	0	0	0,5	0
ENST00000390399.3	0	0	1	0
ENST00000390400.2	0	0	0,5	0
ENST00000422143.2	0	0	0	0
ENST00000390346.2	0	0	0	0
ENST00000444775.2	0	0	4	0
ENST00000390341.2	0	0	0	0
ENST00000390348.2	0	0	1	0
ENST00000390344.2	0	0	1,11049	0
ENST00000390345.2	0	0	3,913	0
ENST00000390340.2	0	0	1	0
ENST00000390343.2	0	0	0	0
ENST00000426402.2	0	0	5,97651	0
ENST00000417977.2	0	0	1	0
ENST00000634198.1	0	0	0	0
ENST00000632828.1	0	0	0,5	0
ENST00000632422.1	0	0	0	0
ENST00000632713.1	0	0	0	0
ENST00000633384.1	0,5	0	1	0
ENST00000379435.3	0	0	0	0
ENST00000631557.1	0	0	1,66181	0
ENST00000632308.1	0	0	0	0
ENST00000632512.1	0	0	0	0
ENST00000632016.1	0	0	0	0
ENST00000631427.1	0	0	0	0
ENST00000632148.1	0	0	0	0
ENST00000631392.1	0	0	1	0
ENST00000633472.1	0	0	0,5	0
ENST00000631882.1	0	0	0	0
ENST00000634123.1	0	0	0	0
ENST00000633328.1	0	0	2	0
ENST00000632248.1	0	0	0,5	0
ENST00000634176.1	0	0	0,5	0
ENST00000633575.1	0	0	0,5	0
ENST00000633072.1	0	0	1,1028	0
ENST00000633313.1	0	0	0	0
ENST00000633696.1	0	0	0	0
ENST00000542354.1	0	0	0	0
ENST00000390423.2	0	0	1	0
ENST00000633963.1	0	0	1	0
ENST00000632187.1	0	0	0	0
ENST00000390424.2	0	0	0	0
ENST00000631511.1	0	0	0	0
ENST00000633265.1	0	0	0	0
ENST00000632216.1	0	0	0	0
ENST00000632425.1	0	0	0	0
ENST00000631548.1	0	0	1	0
ENST00000633790.1	0	0	0	0
ENST00000390425.2	0	0	0	0
ENST00000390426.2	0	0	0	0
ENST00000390427.3	0	0	1	0
ENST00000390428.3	0	0	1	0
ENST00000390429.3	0	0	1	0
ENST00000634093.1	0	0	3,47079	0
ENST00000632560.1	0	0	0	0
ENST00000631639.1	0	0	1	0
ENST00000632021.1	0	0	0	0
ENST00000633796.1	0	0	0	0
ENST00000631471.1	0	0	0	0
ENST00000634111.1	0	0	0	0
ENST00000633292.1	0	0	1	0
ENST00000631824.1	0	0	0	0
ENST00000632829.1	0	0	0	0
ENST00000390430.2	0	0	3	0
ENST00000390431.3	0	0	0	0
ENST00000632432.1	0	0	0	0
ENST00000631835.1	0	0	0	0
ENST00000633244.1	0	0	0	0
ENST00000631663.1	0	0	0	0
ENST00000631559.1	0	0	0	0
ENST00000632638.1	0	0	0,5	0
ENST00000633466.1	0	0	1	0
ENST00000390432.2	0	0	0	0
ENST00000390433.1	0	0	0	0
ENST00000390434.3	0	0	0	0
ENST00000390435.1	0	0	1	0
ENST00000390436.2	0	0	1	0
ENST00000390437.2	0	0	0	0
ENST00000390438.2	0	0	2	0
ENST00000631690.1	0	0	1	0
ENST00000390439.2	0	0	0	0
ENST00000390440.2	0	0	0	0
ENST00000390441.2	0	0	0	0
ENST00000390442.3	0	0	1	0
ENST00000390443.3	0	0	0	0
ENST00000390444.1	0	0	0	0
ENST00000390445.2	0	0	1	0
ENST00000390446.3	0	0	1	0
ENST00000390447.3	0	0	0	0
ENST00000390448.3	0	0	0	0
ENST00000390449.3	0	0	0	0
ENST00000390450.3	0	0	1	0
ENST00000390451.2	0	0	4	0
ENST00000390452.2	0	0	0	0
ENST00000621643.1	0	0	0	0
ENST00000390453.1	0	0	0	0
ENST00000390454.2	0	0	1	0
ENST00000390455.3	0	0	1	0
ENST00000390456.3	0	0	0	0
ENST00000390457.2	0	0	1	0
ENST00000390458.3	0	0	1	0
ENST00000557168.1	0	0	0	0
ENST00000633842.1	0	0	0	0
ENST00000633092.1	0	0	0	0
ENST00000390469.2	0	0	8	0
ENST00000390465.2	0	0	0	0
ENST00000610439.4	0	0	0,5	0
ENST00000390464.2	0	0	0	0
ENST00000390467.3	0	0	0	0
ENST00000390460.1	0	0	0	0
ENST00000633283.1	0	0	1	0
ENST00000619125.2	0	0	0,5	0
ENST00000390461.2	0	0	0	0
ENST00000390466.1	0	0	1	0
ENST00000535880.2	0	0	3	0
ENST00000390468.1	0	0	0	0
ENST00000390463.3	0	0	1	0
ENST00000455382.2	0	0	0,5	0
ENST00000390387.3	0	0	0	0
ENST00000390357.3	0	0	0	0
ENST00000390381.3	0,5	0	1	0
ENST00000390353.2	0	0	1,66181	0
ENST00000547918.2	0	0	0	0
ENST00000390392.3	0	0	0	0
ENST00000634383.1	0	0	0	0
ENST00000634605.1	0	0	0	0
ENST00000390360.3	0	0	0,5	0
ENST00000390361.3	0	0	0	0
ENST00000390362.1	0	0	0	0
ENST00000390363.2	0	0	0	0
ENST00000390364.3	0	0	0,5	0
ENST00000390367.3	0	0	0,5	0
ENST00000426318.2	0	0	0,5	0
ENST00000390368.2	0	0	1,1028	0
ENST00000390369.2	0	0	0	0
ENST00000454561.2	0	0	1	0
ENST00000390371.3	0	0	0	0
ENST00000570683.3	0	0	3,83876	0
ENST00000573400.1	0	0	0,743234	0
ENST00000579578.6	0	0	4,31502	0
ENST00000586762.2	0	0	1,68498	0
ENST00000588823.1	0	0	0	0
ENST00000611850.4	0	0	0	0
ENST00000591655.3	0	0	0	0
ENST00000631283.1	0	0	0	0
ENST00000615270.1	0	0	0	0
ENST00000611873.1	0	0	0	0
ENST00000633377.1	0	0	0	0
ENST00000633062.1	0	0	0	0
ENST00000632233.1	0	0	0	0
ENST00000419783.3	0	73,2984	98,3266	0,0516676
ENST00000419349.2	0	0	0	0
ENST00000643797.1	0	65,7016	39,332	0
ENST00000646881.1	0	0	0	0
ENST00000496791.1	0	0	0	0
ENST00000651740.1	0	0	0	0
ENST00000651279.1	0	0	0	0
ENST00000620890.1	0	0	0	0,948332
ENST00000574062.5	0	0	0	0
ENST00000575319.1	0	0	0	0
ENST00000576465.1	0	0	0	0
ENST00000573762.1	0	0	0	0
ENST00000614621.4	0	0	0	0
ENST00000619036.2	0	0	0	0
ENST00000402588.6	0	0	0	0
ENST00000634759.1	0	0	0	0
ENST00000621118.4	0	0	0	0
ENST00000622207.2	0	0	0,808036	0
ENST00000615996.1	0	0	0	0
ENST00000514827.2	0	0	0	0
ENST00000613379.1	0	0	0	0
ENST00000607853.6	0	0	0	0
ENST00000619390.1	0	0	0	0
ENST00000457194.6	0	0	44,7337	3,23005
ENST00000429712.5	0	0	0	0
ENST00000493176.1	0	0	82,0314	7,65305
ENST00000651966.1	0	0	7,70E-07	0
ENST00000420396.3	0	0	3,45986	0
ENST00000571766.2	0	0	1	0
ENST00000621991.4	0	0	0	0
ENST00000619816.1	0	0	0	0
ENST00000618719.2	0	0	5,0218	0
ENST00000629682.2	0	0	0	0
ENST00000620741.3	0	0	2,17282	0
ENST00000627911.2	0	0	0	0
ENST00000625994.1	0	0	0	0
ENST00000628872.1	0	0	0	0
ENST00000617651.4	0	0	0	0
ENST00000616376.1	0	0	0	0
ENST00000439431.3	0,500109	0	11,7479	3,55904
ENST00000626647.1	0	0	9	0
ENST00000568934.1	0	0	2	0
ENST00000673480.1	0	0	2	0
ENST00000627256.2	0	0	4,28774	0
ENST00000628539.1	0	0	0	0
ENST00000626903.1	0	0	0	0
ENST00000629229.1	0	0	0	0
ENST00000621433.1	0	0	2,44314	0
ENST00000637675.1	0	0	0	0
ENST00000418689.1	0	0	1	0
ENST00000621713.1	0	0	0	0
ENST00000508166.5	0	0	0,0299756	0
ENST00000503442.1	0	0	0	0
ENST00000511446.2	0	0	0	0
ENST00000504802.1	0	0	1	0
ENST00000508264.1	0	0	0	0
ENST00000613293.4	0	0	0	0
ENST00000610628.4	0	0	6,97002	0
ENST00000627926.2	0	0	0	2,62574
ENST00000630506.1	0	0	0	0
ENST00000630053.1	0	0	0	0
ENST00000626712.1	0	0	0	0
ENST00000619759.1	0	0	2,44314	0,273571
ENST00000619141.4	0	0	0	0
ENST00000621830.1	0	0	0	0
ENST00000425829.2	0	0	4	0
ENST00000541415.2	0	0	3	0
ENST00000622436.1	0	0	0	0
ENST00000649376.1	0	0	0	0
ENST00000641246.2	0	0	0	0
ENST00000553765.2	0	0	3	0
ENST00000553483.3	0	0	0	0
ENST00000641465.1	0	0	4,16124	0
ENST00000649616.1	0	0	0	0
ENST00000332217.5	0	0	5	0
ENST00000504970.1	0	0	0	0
ENST00000440231.1	0	0	2	0
ENST00000435756.2	0	0	0	0
ENST00000641710.1	0	0	0	0
ENST00000641031.1	0	0	0,5	0
ENST00000651881.1	0	0	0,5	0
ENST00000651677.1	0	0	0	0
ENST00000429239.1	0	0	0	0
ENST00000394191.3	0	0	1	0
ENST00000616914.1	0	0	0	0
ENST00000618570.1	0	0	1	0
ENST00000377712.3	0	0	0	0
ENST00000445557.1	0	0	0	0
ENST00000671842.1	0	0	0	0
ENST00000502411.5	0	0	0	0
ENST00000496692.6	0	0	0	0
ENST00000466542.6	0	0	0	0
ENST00000465075.6	0	0	0	0
ENST00000473530.6	0	0	0	0
ENST00000473712.6	0	0	2	0
ENST00000482226.2	0	0	0	0
ENST00000467903.5	0	0	0	0
ENST00000507374.5	0	0	0	0
ENST00000508651.1	0	0	0	0
ENST00000611236.1	0	0	0	0
ENST00000543859.5	0	0	0	0
ENST00000634967.1	0	0	0	0
ENST00000634680.1	0	0	2	0
ENST00000606380.2	0	0	0	0
ENST00000616270.4	0	0	0	0
ENST00000523857.5	0	0	24,6824	13
ENST00000521053.5	0	0	0	0
ENST00000430863.5	0	0	1,65795	0
ENST00000521161.5	0	0	0	0
ENST00000621837.1	0	0	1,6597	0
ENST00000642324.1	0	0	108,902	13,0757
ENST00000438700.8	0	0	0	0
ENST00000622555.1	0	0	0	0
ENST00000424348.1	0	0	1	0
ENST00000652053.1	0	0	5	0
ENST00000435101.1	0	0	0	0
ENST00000358097.8	0	0	0	0
ENST00000433992.2	0	0	0	0
ENST00000651010.1	0	0	0	0
ENST00000610593.4	0	0	0,90171	0
ENST00000424775.1	0	0	0	0
ENST00000435688.1	0	0	0	0
ENST00000614967.4	0	0	0	0
ENST00000612115.1	0	0	0	0
ENST00000613512.4	0	0	0	0
ENST00000458137.5	0	0	0	0
ENST00000375726.6	0	0	0	0
ENST00000447913.5	0	0	0	0
ENST00000446862.5	0	0	0	0
ENST00000441710.5	0	0	0,236836	0
ENST00000433738.5	0	0	1,88889	0
ENST00000448103.5	0	0	0	0
ENST00000417998.5	0	0	0	0
ENST00000494737.5	0	0	0	0
ENST00000508062.1	0	0	0	0
ENST00000422698.6	0	0	2,87427	0
ENST00000472952.3	0	0	6	2
ENST00000651230.1	0	0	0	0
ENST00000446393.2	0	0	18,3164	0
ENST00000641506.1	2,29855	3,51481	528,433	69,4428
ENST00000641557.1	0	0	32,8057	11
ENST00000641057.1	0	0	0	4,71E-07
ENST00000534447.5	0	2,27889	360,112	65,5614
ENST00000534142.5	0	0	0	0
ENST00000533478.5	0	0	0	0
ENST00000525539.5	0	0	0	0
ENST00000530363.5	0	0	9,06434	0
ENST00000299598.11	0	0	79,4612	10,0529
ENST00000529079.1	0	0	0	0
ENST00000531391.5	0	0	0	0
ENST00000526632.5	0	0	0	0
ENST00000527937.1	0	1,00779	42,7058	2,21662
ENST00000529791.1	0	0	0	0
ENST00000337114.8	0	0	3,12827	0
ENST00000522175.7	0	0	2	0
ENST00000519951.2	0	0	0	0
ENST00000339924.12	0	0	0,902965	0
ENST00000391729.1	0	0	0	0
ENST00000610808.1	0	0	0	0
ENST00000645657.1	0,500109	0	11,7479	3,55904
ENST00000634782.1	0	0	0	0
ENST00000634785.1	0	0	0	0
ENST00000635170.1	0	0	0	0
ENST00000651274.1	0	0	13,2612	0
ENST00000635588.1	0	0	0,90171	0
ENST00000635275.1	0	0	0	0
ENST00000634356.1	0	0	0	0
ENST00000635668.1	0	0	0	0
ENST00000635135.1	0	0	0	0
ENST00000638472.1	0	0	0,902965	0
ENST00000640926.1	0	0	0	0
ENST00000638401.1	0	0	0,902965	0
ENST00000640180.1	0	0	0	0
ENST00000639581.1	0	0	0,902965	0
ENST00000639095.1	0	0	0	0
ENST00000638933.1	0	0	0,902965	0
ENST00000639960.1	0	0	0	0
ENST00000618023.5	0	0	0,902965	0
ENST00000639404.1	0	0	0	0
ENST00000640635.2	0	0	0,902965	0
ENST00000640257.2	0	0	0	0
ENST00000436911.6	0	0	6,19781	0
ENST00000443402.6	0	0	15,8022	0
ENST00000633705.1	0	0	7,02E-05	0
ENST00000466254.1	0	0	0,00318142	0
ENST00000632136.1	0	0	7,02E-05	0
ENST00000622053.4	0	0	0,996678	0
ENST00000390477.2	0	0	2	0
ENST00000611116.2	0	0	1	0
ENST00000631705.1	0	0	0	0
ENST00000633501.1	0	0	0	0
ENST00000631521.1	0	0	0	0
ENST00000633896.1	0	0	0	0
ENST00000632178.1	0	0	0	0
ENST00000634062.1	0	0	0	0
ENST00000390239.2	0	0	0	0
ENST00000390238.2	0	0	0	0
ENST00000390240.2	0	0	0	0
ENST00000390241.3	0	0	0	0
ENST00000390242.2	0	0	0	0
ENST00000390320.2	0	0	0	0
ENST00000390322.2	0	0	0	0
ENST00000390324.2	0	0	0	0
ENST00000390326.2	0	0	0	0
ENST00000390327.2	0	0	0	0
ENST00000390328.2	0	0	0	0
ENST00000390330.2	0	0	0	0
ENST00000390560.2	0	0	0	0
ENST00000488476.1	0	0	0	0
ENST00000461719.1	0	0	0	0
ENST00000463911.1	0	0	0	0
ENST00000390564.2	0	0	0	0
ENST00000390565.1	0	0	0	0
ENST00000622473.2	0	0	4	2,24253
ENST00000610670.2	0	0	0,5	0
ENST00000618981.2	0	0	0,84781	0
ENST00000621803.2	0	0	0	0
ENST00000633714.1	0	0	0	0
ENST00000631539.1	0	0	0	0
ENST00000631466.1	0	0	0	0
ENST00000631402.1	0	0	0,5	0
ENST00000632774.1	0	0	0	0
ENST00000633698.1	0	0	1,41396	0
ENST00000626472.2	0	0	0	0
ENST00000390237.2	0	0	0	0
ENST00000390321.2	0	0	1,13571	0
ENST00000390323.2	0	0	0	0
ENST00000390325.2	0	0	0	0
ENST00000390331.3	0	0	1	0
ENST00000497872.4	0	0	0	1,75747
ENST00000390539.2	0	0	0	0
ENST00000641420.1	0	0	0	0
ENST00000390541.2	0	0	0,5	0
ENST00000641978.1	0	0	1,93391	0
ENST00000390543.3	0	0	0,84781	0
ENST00000641095.1	0	0	1,82827	0
ENST00000390545.3	0	0	0	0
ENST00000641837.1	0	0	0	0
ENST00000390547.3	0	0	0	0
ENST00000390548.6	0	0	0	0
ENST00000390549.6	0	0	0	0
ENST00000390542.6	0	0	0,5	0
ENST00000641136.1	0	0	6,5422	0
ENST00000390551.6	0	0	0	0
ENST00000390556.6	0	0	1,41396	0
ENST00000613640.1	0	0	0,172084	0
ENST00000637539.2	0	0	2	0
ENST00000390559.6	0	0	0	0
ENST00000629472.1	0	0	0	0
ENST00000627634.1	0	0	0,5	0
ENST00000338912.5	0	0	0	0
ENST00000558565.2	0	0	0	0
ENST00000390632.2	0	0	0,999911	0
ENST00000390633.2	0	0	0	0
ENST00000390634.3	0	0	0,5	0
ENST00000632209.1	0	0	0	0
ENST00000624687.1	0	0	0	0
ENST00000617374.2	0	0	1	0
ENST00000433072.2	0	0	0	0
ENST00000621503.1	0	0	0,5	0
ENST00000390636.2	0	0	1,99974	0
ENST00000390639.2	0	0	0	0
ENST00000424969.2	0	0	0	0
ENST00000633299.1	0	0	1	0
ENST00000633350.1	0	0	5,24225	0
ENST00000632977.1	0	0	0	0
ENST00000631379.1	0	0	0	0
ENST00000633833.1	0	0	0	0
ENST00000560724.3	0	0	0,5	0
ENST00000633988.1	0	0	0,000100329	0
ENST00000632333.1	0	0	0	0
ENST00000633752.1	0	0	0	0
ENST00000634015.1	0	0	0	0
ENST00000631975.1	0	0	0	0
ENST00000632959.1	0	0	0,000443066	0
ENST00000421835.2	0	0	0	0
ENST00000631755.1	0	0	2,68962	0
ENST00000622028.1	0	0	2	0
ENST00000633147.1	0	0	1,5155	0
ENST00000632076.1	0	0	0	0
ENST00000632980.1	0	0	0,000100329	0
ENST00000632630.1	0	0	1,0734	0
ENST00000633490.1	0	0	0	0
ENST00000632457.1	0	0	0,00286571	0
ENST00000632719.1	0	0	1	0
ENST00000633400.1	0	0	1	0
ENST00000632151.1	0	0	1	0
ENST00000631807.1	0	0	0	0
ENST00000633570.1	0	0	0	0
ENST00000631869.1	0	0	0	0
ENST00000612474.2	0	0	3	0
ENST00000632225.1	0	0	0	0
ENST00000631785.1	0	0	0	0
ENST00000633618.1	0	0	0	0
ENST00000633040.1	0	0	0,0106127	0
ENST00000631826.1	0	0	0	0
ENST00000632105.1	0	0	0,00924881	0
ENST00000632296.1	0	0	0	0
ENST00000632211.1	0	0	0	0
ENST00000620764.2	0	0	4,21E-05	0
ENST00000633426.1	0	0	0,5	0
ENST00000632614.1	0	0	0,5	0
ENST00000632960.1	0	0	0,574793	0
ENST00000619078.2	0	0	0	0
ENST00000631710.1	0	0	0	0
ENST00000632846.1	0	0	8,89E-05	0
ENST00000630556.1	0	0	2,16E-07	0
ENST00000632882.1	0	0	0	0
ENST00000622410.2	0	0	1,66E-06	0
ENST00000632005.1	0	0	0,5	0
ENST00000615784.2	0	0	0	0
ENST00000632052.1	0	0	0	0
ENST00000633446.1	0	0	0	0
ENST00000632173.1	0	0	0	0
ENST00000633602.1	0	0	0	0
ENST00000614315.1	0	0	0,5	0
ENST00000631708.1	0	0	0,000262759	0
ENST00000633987.1	0	0	0	0
ENST00000626489.1	0	0	0	0
ENST00000628287.1	0	0	3,01814	0
ENST00000618644.2	0	0	0,5	0
ENST00000630493.1	0	0	0	0
ENST00000610349.2	0	0	0	0
ENST00000628968.1	0	0	0,5	0
ENST00000618026.2	0	0	0,963084	0
ENST00000604066.1	0	0	2,16E-07	0
ENST00000557788.2	0	0	1,66E-06	0
ENST00000390243.2	0	0	2	0
ENST00000390244.2	0	0	0,5	0
ENST00000354689.6	0	0	0	0
ENST00000558425.2	0	0	0	0
ENST00000496168.1	0	0	0	0,5
ENST00000464162.1	0	0	3,51E-06	0
ENST00000390247.2	0	0	0	0
ENST00000495489.1	0	0	0	0
ENST00000493819.1	0	0	0	0
ENST00000483158.1	0	0	0	0
ENST00000480492.1	0	0	0	0
ENST00000390252.2	0	0	0	0
ENST00000479981.1	0	0	0	0
ENST00000490686.1	0	0	0,499996	0
ENST00000492167.1	0	0	0	0
ENST00000390256.2	0	0	0	0
ENST00000484817.1	0	0	0,75	0
ENST00000498435.1	0	0	0	0
ENST00000482769.1	0	0	0	0
ENST00000468494.1	0	0	0	0
ENST00000473726.1	0	0	0,637227	0
ENST00000558152.2	0	0	0	0
ENST00000465170.1	0	0	0	0
ENST00000498574.1	0	0	0	0
ENST00000620613.1	0	0	1,08E-08	0
ENST00000621595.1	0	0	1,47777	0
ENST00000429992.2	0	0	0	0
ENST00000560045.1	0	0	1,47777	0
ENST00000448155.2	0	0	0	0
ENST00000509129.1	0	0	1	0
ENST00000390265.2	0	0	0	0
ENST00000611734.1	0	0	0	0
ENST00000474213.1	0	0	0	0
ENST00000491977.1	0	0	0	0
ENST00000612356.1	0	0	0	0
ENST00000453166.2	0	0	0	0
ENST00000558026.1	0	0	1	0
ENST00000390268.2	0	0	0	0
ENST00000462693.1	0	0	1,5	0
ENST00000436451.2	0	0	0	0
ENST00000390270.2	0	0	0	0
ENST00000417279.3	0	0	2	0
ENST00000492446.1	0	0	0	0
ENST00000390271.2	0	0	1	0
ENST00000483379.1	0	0	2	0
ENST00000567458.2	0	0	2	0
ENST00000611391.1	0	0	0	0
ENST00000377032.5	0	0	1	0
ENST00000390277.3	0	0	0	0
ENST00000390278.3	0	0	0	0
ENST00000468879.1	0	0	0	0
ENST00000471857.2	0	0	0	0
ENST00000443397.5	0	0	0,5	0
ENST00000390287.2	0	0	0	0
ENST00000640991.1	0	0	0	0
ENST00000390283.2	0	0	0	0
ENST00000390286.3	0	0	5	0
ENST00000390282.2	0	0	3	0
ENST00000390285.4	0	0	0	0
ENST00000390284.2	0	0	2	0
ENST00000425181.3	0	0	0	0
ENST00000565407.2	0	0	1	0
ENST00000453673.3	0	0	2	0
ENST00000390290.3	0	0	1	0
ENST00000390289.2	0	0	0	0
ENST00000390291.2	0	0	0	0
ENST00000427632.2	0	0	0	0
ENST00000390293.1	0	0	0	0
ENST00000390294.2	0	0	0	0
ENST00000570121.2	0	0	0	0
ENST00000390295.3	0	0	0	0
ENST00000390296.2	0	0	0	0
ENST00000562905.2	0	0	2	0
ENST00000390297.3	0	0	0,0556937	0
ENST00000390298.2	0	0	0,5	0
ENST00000390299.2	0	0	0	0
ENST00000390300.2	0	0	0,5	0
ENST00000390301.3	0	0	0,963084	0
ENST00000390302.3	0	0	0	0
ENST00000390303.3	0	0	0,5	0
ENST00000390304.2	0	0	0	0
ENST00000390305.2	0	0	1	0
ENST00000390306.2	0	0	0	0
ENST00000390307.2	0	0	0	0
ENST00000390308.2	0	0	8	0
ENST00000390309.2	0	0	8	0
ENST00000390310.3	0	0	1	0
ENST00000390311.3	0	0	0	0
ENST00000390312.2	0	0	2	0
ENST00000390313.3	0	0	16	0
ENST00000390314.2	0	0	0	0
ENST00000390315.3	0	0	0	0
ENST00000390316.2	0	0	0	0
ENST00000620395.2	0	0	3	0
ENST00000390318.2	0	0	3	0
ENST00000390319.2	0	0	0	0
ENST00000628219.1	0	0	0	0
ENST00000626108.1	0	0	0	0
ENST00000627132.1	0	0	0,5	0
ENST00000390593.2	0	0	0	0
ENST00000390594.3	0	0	5,24225	0
ENST00000390595.3	0	0	0	0
ENST00000455737.2	0	0	0	0
ENST00000631943.1	0	0	0	0
ENST00000390597.3	0	0	0,5	0
ENST00000390598.2	0	0	0,9999	0
ENST00000632099.1	0	0	0	0
ENST00000632950.2	0	0	0	0
ENST00000390601.3	0	0	0	0
ENST00000390602.3	0	0	0	0
ENST00000390603.2	0	0	3,37198	0
ENST00000390604.2	0	0	2,68962	0
ENST00000390605.2	0	0	0	0
ENST00000390606.3	0	0	0	0
ENST00000390607.2	0	0	0,9999	0
ENST00000390609.3	0	0	1,0734	0
ENST00000390610.2	0	0	0	0
ENST00000390611.2	0	0	0,997134	0
ENST00000390612.3	0	0	1	0
ENST00000603660.1	0	0	1	0
ENST00000438142.3	0	0	0	0
ENST00000390615.2	0	0	0	0
ENST00000390616.2	0	0	0	0
ENST00000390617.2	0	0	0	0
ENST00000390618.2	0	0	0	0
ENST00000390619.2	0	0	0	0
ENST00000434710.1	0	0	0,989387	0
ENST00000390622.2	0	0	0,990751	0
ENST00000390621.3	0	0	0	0
ENST00000390624.3	0	0	0	0
ENST00000390625.3	0	0	0	0
ENST00000390626.2	0	0	0,999958	0
ENST00000390627.3	0	0	0,5	0
ENST00000390628.3	0	0	0,5	0
ENST00000390630.3	0	0	0,574793	0
ENST00000390629.3	0	0	0	0
ENST00000454421.2	0	0	0	0
ENST00000632585.1	0	0	0,5	0
ENST00000632205.1	0	0	0	0,5
ENST00000632891.1	0	0	3,51E-06	0
ENST00000633250.1	0	0	0	0
ENST00000631614.2	0	0	0	0
ENST00000633273.1	0	0	0	0
ENST00000632088.2	0	0	0	0
ENST00000632502.1	0	0	0	0
ENST00000632887.1	0	0	0	0
ENST00000632011.1	0	0	0	0
ENST00000632229.1	0	0	0,499996	0
ENST00000632822.1	0	0	0	0
ENST00000631699.1	0	0	0	0
ENST00000633851.1	0	0	0,75	0
ENST00000631531.1	0	0	0	0
ENST00000633682.1	0	0	0	0
ENST00000632910.1	0	0	0	0
ENST00000632835.1	0	0	0,637227	0
ENST00000634204.1	0	0	0	0
ENST00000632103.1	0	0	0	0
ENST00000631411.1	0	0	0	0
ENST00000632384.1	0	0	1,08E-08	0
ENST00000632811.1	0	0	1,47777	0
ENST00000632951.1	0	0	0	0
ENST00000633553.1	0	0	0	0
ENST00000633780.1	0	0	0	0
ENST00000632041.1	0	0	0	0
ENST00000634000.1	0	0	0	0
ENST00000390333.1	0	0	0	0
ENST00000390337.1	0	0	0	0
ENST00000390339.1	0	0	0	0
ENST00000390334.1	0	0	0	0
ENST00000390338.2	0	0	0	0
ENST00000633713.1	0	0	0	0
ENST00000390412.1	0	0	0	0
ENST00000390413.1	0	0	0	0
ENST00000390414.1	0	0	0	0
ENST00000390415.1	0	0	0	0
ENST00000390416.1	0	0	0	0
ENST00000390417.1	0	0	0	0
ENST00000390418.1	0	0	0	0
ENST00000390419.1	0	0	0	0
ENST00000634213.1	0	0	0	0
ENST00000631745.1	0	0	0	0
ENST00000633936.1	0	0	0	0
ENST00000633891.1	0	0	0	0
ENST00000633507.1	0	0	0	0
ENST00000632228.1	0	0	0	0
ENST00000631600.1	0	0	0	0
ENST00000633188.1	0	0	0	0
ENST00000633209.1	0	0	0	0
ENST00000631840.1	0	0	0	0
ENST00000633836.1	0	0	0	0
ENST00000634149.1	0	0	0	0
ENST00000632996.1	0	0	0	0
ENST00000633660.1	0	0	0	0
ENST00000390476.1	0	0	0	0
ENST00000390473.1	0	0	0	0
ENST00000390481.1	0	0	0	0
ENST00000390475.1	0	0	0	0
ENST00000390484.1	0	0	0	0
ENST00000390480.2	0	0	0	0
ENST00000390474.1	0	0	0	0
ENST00000390479.2	0	0	0	0
ENST00000390482.1	0	0	0	0
ENST00000390483.1	0	0	0	0
ENST00000390485.1	0	0	0	0
ENST00000390486.1	0	0	0	0
ENST00000390487.1	0	0	0	0
ENST00000390488.1	0	0	0	0
ENST00000390489.1	0	0	0	0
ENST00000390490.1	0	0	0	0
ENST00000390491.1	0	0	0	0
ENST00000390492.1	0	0	0	0
ENST00000390493.1	0	0	0	0
ENST00000390494.1	0	0	0	0
ENST00000390495.1	0	0	0	0
ENST00000390496.1	0	0	0	0
ENST00000390497.1	0	0	0	0
ENST00000390498.1	0	0	0	0
ENST00000390499.1	0	0	0	0
ENST00000612375.1	0	0	0	0
ENST00000614481.1	0	0	0	0
ENST00000390502.1	0	0	0	0
ENST00000390503.1	0	0	0	0
ENST00000390504.1	0	0	0	0
ENST00000390505.1	0	0	0	0
ENST00000390506.1	0	0	0	0
ENST00000390507.1	0	0	0	0
ENST00000390508.1	0	0	0	0
ENST00000390509.1	0	0	0	0
ENST00000390510.1	0	0	0	0
ENST00000390511.1	0	0	0	0
ENST00000390512.2	0	0	0	0
ENST00000390513.1	0	0	0	0
ENST00000390514.1	0	0	0	0
ENST00000390515.1	0	0	0	0
ENST00000390516.1	0	0	0	0
ENST00000390517.1	0	0	0	0
ENST00000390518.1	0	0	0	0
ENST00000390519.1	0	0	0	0
ENST00000390520.1	0	0	0	0
ENST00000390521.1	0	0	0	0
ENST00000390523.1	0	0	0	0
ENST00000390524.1	0	0	0	0
ENST00000390525.1	0	0	0	0
ENST00000390526.1	0	0	0	0
ENST00000390527.1	0	0	0	0
ENST00000390528.1	0	0	0	0
ENST00000390530.1	0	0	0	0
ENST00000390531.1	0	0	0	0
ENST00000390532.1	0	0	0	0
ENST00000390533.1	0	0	0	0
ENST00000390534.1	0	0	0	0
ENST00000390535.2	0	0	0	0
ENST00000390536.2	0	0	0	0
ENST00000361390.2	23,3322	1074,49	4,38239	0
ENST00000361453.3	28	6	40	42
ENST00000361624.2	83	1284,74	21,3363	171
ENST00000361739.1	279	7515,09	82	140,486
ENST00000361851.1	1	3	1	1
ENST00000361899.2	97,6216	695,656	17,5385	13,1538
ENST00000362079.2	42	205	17	82
ENST00000361227.2	1	0	1	2
ENST00000361335.1	5	0	2	0
ENST00000361381.2	133,818	6	67,9701	430
ENST00000361567.2	16	6,85714	8	17
ENST00000361681.2	33	91	13	37
ENST00000361789.2	19	2075	22	44
ENST00000619842.4	0	0	0	0
ENST00000618826.4	0	0	0	0
ENST00000620311.1	0	0	0	0
ENST00000617983.1	0	2	23,4713	0
ENST00000617299.4	0	0	0	0
ENST00000620917.4	0	0	0	0
ENST00000618874.1	0	0	0	0
ENST00000618686.1	0	0	103,794	0
ENST00000619130.1	0	0	0	0
ENST00000621875.4	0	0	0	0
ENST00000621146.4	0	0	0	0
ENST00000612567.1	0	0	0	0
ENST00000382776.5	0	0	0	0
ENST00000622126.1	0	0	5	0
ENST00000628865.2	0	0	0	0
ENST00000627758.2	0	0	1,44028	0
ENST00000629235.1	0	0	0	0
ENST00000630166.2	0,5	0	0	0
ENST00000629408.1	0	0	0	0
ENST00000627962.2	0	0	13,3579	0
ENST00000631348.1	0,0933677	0	52,4754	10,551
ENST00000628561.1	0	0	0	0
ENST00000626433.1	0	0	0	0
ENST00000630074.1	0	0	0,642118	0
ENST00000617253.1	0	1,31252	450,066	125,441
ENST00000621843.1	0,998111	0,000101354	11	0
ENST00000616962.1	0	0	0	0
ENST00000630055.1	0	0	1,0748	0
ENST00000620520.1	0	0	0,450072	0
ENST00000630633.2	0	0	0	0
ENST00000627396.2	0	0	0	0
ENST00000626704.1	0	0	0	0
ENST00000610629.4	0	0	0	0
ENST00000616717.4	0	0	0	0
ENST00000618448.4	0	0	1,8231	0
ENST00000620314.4	0	0	0	0
ENST00000611985.1	0	0	0	0
ENST00000611293.4	0	0	0	0
ENST00000617115.4	0	0	0	0
ENST00000614390.4	0	0	1,8231	0
ENST00000612942.4	0	0	0	0
ENST00000610575.1	0	0	0	0
ENST00000622674.1	0	0	1,26551	0
ENST00000612406.4	0	0	0	0
ENST00000617622.4	0	0	0	0
ENST00000619631.4	0	0	0	0
ENST00000619170.4	0	0	0	0
ENST00000612543.1	0	0	0,916599	0
ENST00000620707.1	0	0	0	0
ENST00000614788.1	0	0,752618	0	0
ENST00000612465.1	15	0	72	1
ENST00000612315.1	0	0	10	0
ENST00000618740.4	0	0	0	0
ENST00000615699.1	0	0	0	0
ENST00000619220.4	0	0	0	0
ENST00000622300.1	0	0	0	0
ENST00000615521.4	0	0	0	0
ENST00000615391.4	0	0	0	0
ENST00000611676.4	0	0	0	0
ENST00000616903.1	0	0	0	0
ENST00000610645.1	0	0	3,19934	0
ENST00000611561.4	0	0	0	0
ENST00000619679.4	0	0	0	0
ENST00000620180.4	0	0	0	0
ENST00000613294.1	0	0	0	0
ENST00000614662.4	0	0	0	0
ENST00000612096.1	0	0	5,10097	0,637221
ENST00000620423.1	0	0	0	0
ENST00000616996.1	0	0	0,5	0
ENST00000613935.1	0	0	0	0
ENST00000618338.1	0	48,5544	0	0
ENST00000619067.4	0	0	0	0
ENST00000617304.4	0	0	0	0
ENST00000612384.4	0	0	0	0
ENST00000616677.1	0	0	0	0
ENST00000618003.1	0	0	0	0
ENST00000627083.2	0	0	0	0
ENST00000630997.2	0	0	0	0
ENST00000625979.2	0	0	5,10352	0,992938
ENST00000625786.2	0	0	0	0
ENST00000629431.2	0	0	0	0
ENST00000626867.1	0	0	0	0
ENST00000630697.1	0	0	0	0
ENST00000620820.4	0	0	0	0
ENST00000618995.1	0	0	0	0
ENST00000628678.2	0	0	21,4438	0
ENST00000630460.3	0	0	0	0
ENST00000626857.1	0	0	0	0
ENST00000626121.2	0	0	0	0
ENST00000625958.1	0	0	0	0
ENST00000627193.1	0	0	1,05622	0,5
ENST00000627288.1	0	0	0	0
ENST00000630425.2	0,5	0	12,8044	9,14603
ENST00000629302.2	0	0	5,11756	0,853969
ENST00000626471.1	0	0	0,0779967	0
ENST00000611514.1	0	0,752618	0	0
ENST00000628950.1	0	0	0,535378	0
ENST00000629980.2	5,48969	2,10342	80,0494	14,0758
ENST00000622368.1	0	0	0,450072	0
ENST00000611419.1	0	0	0	0
ENST00000622199.4	0	0	0	0
ENST00000621584.1	0	0	0	0
ENST00000618378.4	0	0	0	0
ENST00000619745.4	0	0	0	0
ENST00000611239.1	0	0	0	0
ENST00000548618.2	0	0	0	0
ENST00000613156.4	0	0	0	0
ENST00000618142.1	0	0	0	0
ENST00000550775.5	0	0	0	0
ENST00000551639.1	0	0	0	0
ENST00000616307.4	0	0	0	0
ENST00000617973.4	0	0	0	0
ENST00000620921.4	0	0	0	0
ENST00000615207.1	0	0	0	0
ENST00000620398.1	0	0	0	0
ENST00000610577.4	0	0	0	0
ENST00000622326.4	0	0	0	0
ENST00000611918.4	0	0	0	0
ENST00000611987.4	0	0	0	0
ENST00000613895.1	0	0	0,916599	0
ENST00000629119.2	0	172,575	0	2,5
ENST00000627384.2	0	6,65E-06	0	0
ENST00000625213.2	0	0	5,50707	0
ENST00000629578.3	0	44,4311	0	0
ENST00000626303.2	0	473,856	0,461196	0
ENST00000626635.1	0	56,9586	0	0
ENST00000629510.2	0	154,679	2,53173	0
ENST00000625797.1	0	0	0	0
ENST00000628319.1	0	0	0	0
ENST00000611746.1	0	0	0	0
ENST00000613204.1	7,58603	1,61316	0	0
ENST00000611619.1	0	0	2,86327	0
ENST00000615426.4	0	0	0	0
ENST00000614879.1	0	0	0	0
ENST00000552607.2	0	0	0	0
ENST00000605259.2	1	1	32,3416	2
ENST00000615175.4	0	0	0	0
ENST00000620142.1	0	0	0	0
ENST00000613712.4	0	0	0	0
ENST00000619263.4	0	0	0	0,21025
ENST00000617149.1	0	0	0	0
ENST00000599578.1	0	0	0	0
ENST00000630979.3	72,8351	1098,14	54,7859	150,515
ENST00000627647.2	0	2,66335	0	0
ENST00000625669.2	0	2,67017	0	0
ENST00000625844.1	0	0	0	0
ENST00000629468.2	0	239,544	31,7497	15,4519
ENST00000631188.2	0	0	0,753827	0
ENST00000627260.1	21,6179	486,366	9,42522	0,000131633
ENST00000628986.1	0	0	0	0
ENST00000629488.1	0	0	0	0
ENST00000616040.4	0	0	0	0
ENST00000619281.4	0	0	0	0
ENST00000616919.4	0	0	0	0
ENST00000613851.1	0	0	0	0
ENST00000612565.1	0	0	231,974	10,1722
ENST00000621049.4	0	0	0	0
ENST00000613680.4	0	0	0	0
ENST00000612628.3	0	0	0	0,330107
ENST00000631203.1	0	0	0	0
ENST00000612848.1	1	0	0	0
ENST00000615726.1	0	0	0	0
ENST00000629522.2	0	1,30568	96,1838	20,3142
ENST00000631196.3	0	0	0	0
ENST00000626118.2	0	0	2,46268	0
ENST00000629975.2	0	0	0,00988593	0
ENST00000628583.1	0	0	0,0416291	0
ENST00000629701.2	0	0	0	0
ENST00000629491.2	0	0	0	0
ENST00000629994.2	0	0	0	0
ENST00000630604.1	0	0	0	0
ENST00000630090.1	0	0	0	0
ENST00000618595.4	0	0	0	0
ENST00000619439.1	0	0	0	0
ENST00000628339.2	0	0	0	0
ENST00000626597.2	0	0	3,87235	0
ENST00000630344.2	0	0	0,0142799	0
ENST00000626079.2	0	0	0	0
ENST00000626744.2	0	0	0	0
ENST00000630465.2	0	0	0	0
ENST00000630700.2	0	0	4,66606	0,5
ENST00000626661.1	0	0	1,16593	0
ENST00000629604.1	0	0	0,281381	0
ENST00000622524.4	0	0	0	0
ENST00000614734.4	0	0	0	0,21025
ENST00000616209.1	0	0	0	0
ENST00000619669.1	0	0	0	0
ENST00000616910.4	0	0	0	0
ENST00000613528.4	0,405869	0,199359	1,6449	0,666714
ENST00000611667.1	0	0	0	0
ENST00000616938.1	0	0	0	0
ENST00000621200.4	0	0	0	0
ENST00000621239.4	0	0	0	0
ENST00000622216.4	0	0	0	0
ENST00000611642.1	0	0	0	0
ENST00000620720.3	40,451	744,52	9,87E-05	28,8187
ENST00000625297.1	0	0	0	0
ENST00000622253.4	0	0	109,687	19,4131
ENST00000619401.4	0	0	0	0
ENST00000611363.1	0	0	0	0
ENST00000610953.3	40,451	744,52	9,87E-05	28,8187
ENST00000630852.1	0	0	0	0
ENST00000616049.4	0	0	0	0
ENST00000616157.1	0	0	1,25469	0
ENST00000621285.1	0	0	0	0
ENST00000621849.1	0	0	0	0
ENST00000616348.1	0	0	0	0
ENST00000616461.4	0	0	0	0
ENST00000616758.4	0	0	0	0
ENST00000611715.4	0	0	0	0
ENST00000611143.4	0	0	0	0
ENST00000611322.1	0	0	0,916599	0
ENST00000616654.1	0	0	0	0
ENST00000616277.1	0	0,752618	0	0
ENST00000612953.4	0	0	0	0
ENST00000620647.4	0	0	0	0
ENST00000611719.4	0	0	0	0
ENST00000621328.4	0	0	0	0
ENST00000622275.1	0	0	0,916599	0
ENST00000619966.1	0	48,5544	0	0
ENST00000627846.1	0	0	0	0
ENST00000618974.1	0	0	0,5	0
ENST00000619320.1	0	0	0	0
ENST00000607223.6	0	0	0	0
ENST00000606649.2	0	0	0	0
ENST00000621792.4	0	0	0	0
ENST00000614638.4	0	0	0	0
ENST00000612577.4	0	0	0	0
ENST00000615651.1	0	0	0	0
ENST00000455693.3	0	0	0	0
ENST00000611448.4	0	0	0	0
ENST00000615583.4	0	0	0	0
ENST00000617515.4	0	0	0	0
ENST00000618210.4	0	0	53,1088	10,7346
ENST00000621076.1	0	0	0	0
ENST00000613216.4	0	0	11,7909	0
ENST00000611339.1	0	0	0	0
ENST00000612105.4	0	0	0	0
ENST00000613042.4	0	0	0	0
ENST00000619907.4	0	0	1,8231	0
ENST00000617097.4	0	0	0	0
ENST00000621018.1	0	0	0	0
ENST00000619792.1	0	0	51,0783	39,441
ENST00000612712.1	0	0	0,450072	0
ENST00000620573.4	0	0	0	0
ENST00000620419.4	0,405869	0,199359	1,6449	0,666714
ENST00000610829.1	0	0	0	0
ENST00000614359.1	0	0	0	0
ENST00000622387.4	0	0	0	0
ENST00000619956.1	0	0	0	0
ENST00000611560.4	0	0	0	0
ENST00000613653.4	0	0	0	0,21025
ENST00000622538.1	0	0	0	0
ENST00000610801.1	0	0	0	0
ENST00000621588.4	0	0	0	0
ENST00000610903.1	0	0	0	0
ENST00000616816.1	0	0	0	0
ENST00000619729.1	0	0	0	0
ENST00000611771.1	0	0	0	0
ENST00000543480.3	0	0	0	0
ENST00000611679.4	0	0	0	0
ENST00000611772.4	0	0	0	0
ENST00000619885.4	0	0	0	0
ENST00000622444.1	0	0	0	0
ENST00000593842.1	0	0	0	0
ENST00000626663.3	0	0	0	0
ENST00000628258.2	0	0	0	0
ENST00000630619.2	0	0	0	0
ENST00000625378.1	0	0	0,5	0
ENST00000629007.1	0	0	0	0
ENST00000617348.1	0	0,752618	0	0
ENST00000610746.4	0	0	0	0
ENST00000621278.1	0	0	5,10097	0,637221
ENST00000612919.1	0	26,284	0	0
ENST00000621612.4	0	0	0	0
ENST00000611602.4	0	0	0	0
ENST00000620636.1	0	0	0	0
ENST00000619044.1	0	0	0	0
ENST00000324803.6	1,01893	1,0312	55,4041	6,06123
ENST00000614336.4	0	0	39,3706	0
ENST00000612640.4	0	0	0	0
ENST00000612721.4	0	2,27504	0	0
ENST00000616361.1	0	0	4,9583	0
ENST00000622589.4	0	0	0	0
ENST00000612862.1	0	0	5,10097	0,637221
ENST00000613328.1	0	0	0	0
ENST00000612678.1	0	0	0	0
ENST00000625748.1	0	0	0	0
ENST00000619253.1	0	48,5544	0	0
ENST00000643872.1	0	6,46034	0	0,5
ENST00000628983.2	0	6,46034	0	0,5
ENST00000612924.4	0	0	0	0
ENST00000614649.4	0,405869	0,199359	1,6449	0,666714
ENST00000617218.1	0	0	0	0
ENST00000618751.3	40,451	744,52	9,87E-05	28,8187
ENST00000630768.1	0	0	0	0
ENST00000622572.1	0	0	0	0
ENST00000621228.1	0	0	0	0
ENST00000621600.4	0	0	0	0
ENST00000613036.1	0	0	0,140753	0
ENST00000615157.1	0	0	0	0
ENST00000616839.3	40,451	744,52	9,87E-05	28,8187
ENST00000627525.1	0	0	0	0
ENST00000617112.1	0	0	0	0
ENST00000622200.1	0	0	0	0
ENST00000612749.4	0	0	0	0
ENST00000616732.1	0	0	0	0
ENST00000619454.4	0	0	0	0
ENST00000613825.4	0	0	0	0
ENST00000622600.4	0	0	0	0
ENST00000618943.1	0	0	0	0
ENST00000619854.4	0	0	0	0
ENST00000613752.4	0,405869	0,199359	1,6449	0,666714
ENST00000619347.1	0	0	0	0
ENST00000357495.4	0	0	12,67	0
ENST00000453571.5	0	0	0	0
ENST00000342922.8	0	0	0	0
ENST00000428807.5	0	0	0	0
ENST00000402799.5	0	1122,76	0	0
ENST00000406482.5	0	0	0	0
ENST00000349238.7	0	0	0	0
ENST00000311027.9	0	0	0	0
ENST00000407859.7	0	0,00728325	0	0
ENST00000534808.1	0	0	0	0
ENST00000395344.7	0	0	10,7419	0
ENST00000444117.5	0	0	0	0
ENST00000395336.7	0	0	0	0
ENST00000526603.5	0	0	0	0
ENST00000402192.6	0	0	0	0
ENST00000422579.1	0	0	0	0
ENST00000489415.1	0	0	0	0
ENST00000524530.5	0	0	0	0
ENST00000524686.1	0	0	1,14541	0
ENST00000405573.2	0	0	6,51285	0
ENST00000634938.1	0	244,944	0,170063	0
ENST00000460452.5	0	1,34484	19,4298	0
ENST00000494403.2	0	0	0	0
ENST00000469699.1	0	93,9469	0	0
ENST00000422371.5	0	0	0	0
ENST00000428952.6	0	0,5149	0	0
ENST00000459768.5	0	0	0	0
ENST00000426863.6	0	0	0	0
ENST00000467814.5	0	0	0	0
ENST00000429890.6	0	0	0	0
ENST00000550897.1	0	0	0	0
ENST00000330154.6	1	3323	8	1
ENST00000328766.9	0	0	0	0
ENST00000356824.9	0	0	0	0
ENST00000413506.5	0	0	0	0
ENST00000433318.5	0	0	0	0
ENST00000440675.5	0	0	0	0
ENST00000458024.5	0	0	0	0
ENST00000467416.1	0	0	1	0
ENST00000431597.5	0	0	0	0
ENST00000479333.5	0	0	0	0
ENST00000496581.1	0	0	0	0
ENST00000488982.1	0	0	0	0
ENST00000475854.1	0	0	0	0
ENST00000554659.6	0	0	39,4936	1,00817
ENST00000554636.1	0	0	9,15017	0
ENST00000556461.1	0	0	0,000741733	0
ENST00000216456.6	0	0	48,7282	0
ENST00000553619.1	0	0	0	0
ENST00000555543.1	0	0	9,06534	0
ENST00000261783.4	0	19	0	0
ENST00000557120.5	0	0	0	0
ENST00000556491.1	0	0	0	0
ENST00000557319.1	0	0	0	0
ENST00000381346.9	33,0753	76,3583	149,868	70,7216
ENST00000553384.5	0	0	0	0
ENST00000553578.5	0	0	36,0428	3,29863
ENST00000428130.6	0	0	0	0
ENST00000554731.1	0	0	0	0
ENST00000554035.5	0	0	0	0
ENST00000553816.5	0	0	97,634	42,2807
ENST00000557273.5	0	0	0	0
ENST00000557726.1	0	0	0	0
ENST00000557331.1	0	0	0	0
ENST00000556692.1	0	0	2,07137	0
ENST00000553306.5	0	0	0	0
ENST00000553582.5	0	0	0	0
ENST00000554493.1	0	0	0	0
ENST00000557564.1	0	0	0,956434	0
ENST00000371571.5	0	0	0	0
ENST00000506387.1	0	0	162,588	46,5267
ENST00000439216.5	0	0	1	0
ENST00000424171.5	0	0	0	0
ENST00000433903.5	0	0	1	0
ENST00000447736.1	0	0	0	0
ENST00000230792.7	0	0	0	0
ENST00000507423.1	0	0	3	0
ENST00000515407.1	0	0	0	0
ENST00000508889.1	0	0	1	0
ENST00000468284.1	0	0	10,5631	0
ENST00000378034.7	0	0	12,2545	0
ENST00000258607.10	0	0	0	0
ENST00000378037.9	0	0	0	0
ENST00000490903.5	0	0	1,9664	0
ENST00000480747.1	0	1	3,21601	0
ENST00000459902.1	0	0	1	0
ENST00000244051.3	1,00667	9,5025	319,023	66,355
ENST00000230340.9	1	2797	0	0
ENST00000494032.1	0	0	0	0
ENST00000489290.1	0	0	0	0
ENST00000475702.1	0	0	0	0
ENST00000372996.2	0	0	0	0
ENST00000319933.7	0	0	4	0
ENST00000515669.5	0	0	0	0
ENST00000510890.1	0	1	0	0
ENST00000265350.9	0	0	4,57795	0
ENST00000467535.5	0	0	0	0
ENST00000482361.1	0	0	0	0
ENST00000409312.5	0	0	1,75516	0
ENST00000394251.2	0	0	0	0
ENST00000409060.1	0	0	44,9617	7
ENST00000434077.1	0	0	3,89447	0
ENST00000178640.10	0	0	1,0869	0
ENST00000560591.5	0	0	13,84	0
ENST00000395476.6	0	0	0	0
ENST00000560086.1	0	0	0	0
ENST00000354498.9	0	0	1,12142	0
ENST00000439036.5	0	0	0	1
ENST00000558392.5	0	0	1,15104	0
ENST00000559262.5	0	0	0	0
ENST00000340972.8	0	0	0	0
ENST00000557869.2	0	0	0	0
ENST00000558274.1	0	0	1,80062	0
ENST00000558021.1	0	0	0	0
ENST00000341189.8	0	0	0	0
ENST00000471229.7	7,73E-05	8,17E-05	0,00020136	0
ENST00000491568.6	0	0	0	0
ENST00000479298.5	0	0	0	0
ENST00000477980.6	0	0	0	0
ENST00000467808.5	0	0	0,454125	0
ENST00000537169.1	0,999923	2,99992	5,54567	0
ENST00000497931.5	0	875,655	0	0
ENST00000361910.9	0	100,152	1,75508	0
ENST00000462302.5	0	20,0922	0,633155	0
ENST00000467089.1	0	0	0	4,5671
ENST00000495964.1	0	0	0	0
ENST00000494624.1	0	0	0	0
ENST00000538627.5	0	0	0	1,4329
ENST00000539247.5	0	0	0	0
ENST00000650274.1	0	0	9,99947	0
ENST00000378060.9	0	0	0	0
ENST00000497149.1	0	0	0	0
ENST00000462289.1	0	0	0,226672	0
ENST00000649498.1	1,28651	0	86,1616	10,0602
ENST00000492650.1	0	0	1	0
ENST00000480923.5	0	0	0	0
ENST00000475375.1	0	6,5246	1,18447	0
ENST00000611132.4	0	0	0	0
ENST00000349258.8	0	0	0	0
ENST00000258613.5	0	0	2,02147	0,999815
ENST00000648254.1	0	0	0,000242439	0,000184543
ENST00000435058.5	0	0	0	0
ENST00000437020.5	0	0	0	0
ENST00000460067.1	0	0	0	0
ENST00000445657.6	0	0	0	0
ENST00000474636.5	0	0	0	0,204967
ENST00000473159.1	0	0	0	0,285714
ENST00000440590.5	0	0	0	4,11E-07
ENST00000466921.1	0	0	0	0
ENST00000490304.1	0	0	0	0
ENST00000426675.5	0	0	0	0
ENST00000480742.5	0	0	0,935522	0
ENST00000468678.1	0	0	0	0
ENST00000490259.1	0	0,438636	0,550499	0
ENST00000452916.1	0	68,0762	1	0
ENST00000551780.2	0	0	0	0
ENST00000372829.8	0	1430	3	0
ENST00000641443.1	0	0	1	0
ENST00000641888.1	0	0	0	0
ENST00000641605.1	5,61215	8,87004	782,298	155,544
ENST00000641987.1	0	0	0	0
ENST00000477515.3	0	0	0	0
ENST00000641143.1	0	0	129,186	6,31705
ENST00000474069.6	0	0	0	0
ENST00000371217.10	0	0	30,744	0
ENST00000265993.13	0	0	0	0
ENST00000430368.6	0	0	10,0734	0
ENST00000371209.5	0	0	1,75527	1,90512
ENST00000497399.1	0	0	1,78899	2,09488
ENST00000478245.1	0	0	10,6383	2
ENST00000614499.4	0	0	0	0
ENST00000650722.2	0	0	3,95E-08	0
ENST00000381781.2	0	0	71	0
ENST00000371610.7	2066,55	973,277	741,818	1508,44
ENST00000396039.1	0	0	0	0
ENST00000244227.8	0	0	37	0
ENST00000409116.5	0	0	1,48E-05	1
ENST00000450162.6	0	0	0	0
ENST00000488986.1	0	0	0	0
ENST00000487029.1	0	0	0	0
ENST00000435990.5	0	0	0	0
ENST00000264444.7	0	0	3,99166	0
ENST00000409442.2	0	0	0	0
ENST00000410000.2	0	0	0	0
ENST00000465446.1	0	0	0	0
ENST00000540449.5	0	0	0,0083429	0
ENST00000358791.9	0	0	0	3,03392
ENST00000371608.6	0	8,25455	856,724	138,287
ENST00000609336.5	0	0	22,1407	0
ENST00000445038.5	0	0	0	0
ENST00000463943.1	6,77461	20,0389	11,2914	2,73027
ENST00000485049.1	0	0	0	0
ENST00000256383.9	0	1091	42,9329	25,1679
ENST00000556724.1	0	0	0	0
ENST00000557310.5	0	0	0	0
ENST00000466499.6	1	0	1,19071	69,8726
ENST00000555876.1	0	0	0	0
ENST00000554332.1	0	0	0	50,1848
ENST00000448114.5	0	0	0	0
ENST00000548337.1	0	0	1,28571	0
ENST00000548001.2	0	0	0	0
ENST00000373025.7	0	0	16,3412	0
ENST00000356667.8	0	0	0	0
ENST00000415707.1	0	0	0	0
ENST00000425343.6	0	0	25,6588	0
ENST00000320256.5	0	1,00716	2,00947	0
ENST00000303577.7	56	5272	47	9
ENST00000216446.9	0	0	0	0
ENST00000556532.1	0	0	0	0
ENST00000555803.5	0	0	0	0
ENST00000554395.1	0	0	1	0
ENST00000553387.1	0	0	0	0
ENST00000557388.1	0	0	0	0
ENST00000371602.9	0	0	246,926	7,44226
ENST00000621696.5	0	0	0	0
ENST00000644386.1	0	0	0	0
ENST00000396029.8	156,23	142,365	19,1423	154,593
ENST00000396032.8	0	0	0	0
ENST00000349014.8	0	0	0	0
ENST00000645081.1	0	0	1,05491	0
ENST00000642364.1	0	0	0	0
ENST00000371588.9	0	0	0	0
ENST00000466152.5	0	0	0	0
ENST00000371582.8	0	0	0	0
ENST00000494752.1	0	0	11	4
ENST00000371584.8	0	0	0	0
ENST00000413082.1	0	0	0	0
ENST00000456057.5	38,4991	1680,37	22,6465	5,39686
ENST00000487182.5	0	0	0	0
ENST00000335515.10	0	0	0	0
ENST00000394253.7	140,114	147,081	319,06	164,422
ENST00000373010.5	0	0	0	0
ENST00000448078.1	0	0	0	0
ENST00000373006.5	0	1,01311	148,421	45,4616
ENST00000423567.1	0	0	0	0
ENST00000373018.7	0	0	0	0
ENST00000426290.1	0	0	0	0
ENST00000422888.5	0	0	0	0
ENST00000466420.1	0	0	23,1101	1,08554
ENST00000259748.6	0	0	2	0
ENST00000394263.5	0	0	0	0
ENST00000394259.5	0	0	0	0
ENST00000394260.2	0	0	0	0
ENST00000463606.1	0	0	0	0
ENST00000483200.2	0	0	0	0
ENST00000458694.5	0	0	0	0
ENST00000359201.6	0	0	0	0
ENST00000398884.7	22,5774	848,904	54,8901	0
ENST00000398881.3	71,9235	3459,72	28,4633	29,6031
ENST00000433011.5	0	0	0	0
ENST00000430461.5	0	0	0	0
ENST00000453574.1	0	0	16	0
ENST00000431677.1	0	0	52,6836	3
ENST00000445416.5	0	0	10,9525	1
ENST00000452188.5	0	0	0	0
ENST00000455331.5	0	0	2,05219	0
ENST00000442270.5	0	0	4,06894	2
ENST00000354842.4	0	0	0	0
ENST00000423738.4	0	0	7,9316	0
ENST00000515845.5	0	0	0	0
ENST00000321521.13	1,27254	2,17459	696,71	71,2804
ENST00000507921.5	0	0	0	0
ENST00000504275.1	1,93072	0	18,0546	0,527342
ENST00000358359.7	0	0	0	0
ENST00000613674.4	0	0	2,14704	0
ENST00000502481.5	0	0	0	0
ENST00000507310.1	0	0	0	0
ENST00000509597.5	0	0,628226	0	0
ENST00000508935.1	0	0	0	0
ENST00000511724.1	0	0	0	0
ENST00000613907.4	0	0	0	0
ENST00000511022.2	0	0	0	0
ENST00000510672.1	0	0	0	0
ENST00000504083.1	0	0	2	0
ENST00000414217.5	0	0	0	0
ENST00000627916.2	0	0	0	0
ENST00000329153.10	0	0	14,7517	0
ENST00000558386.5	0	0	0	0
ENST00000561456.5	0	0	0	0
ENST00000558981.5	0	1,10513	153,409	13,6363
ENST00000557971.5	0	0	0	2,09546
ENST00000561135.1	0	0	1	0
ENST00000561370.5	0	0	0	0
ENST00000558296.1	0	0	0	0
ENST00000560100.1	0	0	0	0
ENST00000558366.5	0	0	0	0
ENST00000559981.1	0	0	49,7409	0
ENST00000561057.1	0	0	0	0
ENST00000559766.1	0	0	0	0
ENST00000559832.1	0	0	0	0
ENST00000559168.1	0	0	0	0
ENST00000558214.1	0	0	0	8,75159
ENST00000555638.5	0	0	33,9293	7,1107
ENST00000554675.1	0	0	0	0
ENST00000557006.5	1	1129	3,1207	0
ENST00000554278.5	0	0	0	0
ENST00000554480.5	0	0	0	0
ENST00000555994.5	0	0	0	0
ENST00000557779.1	0	0	0	0
ENST00000357461.6	0	0	0	0
ENST00000561272.5	0	0	11,1975	0
ENST00000216452.9	0	0	3,20866	0
ENST00000558987.5	0	0	0	0
ENST00000559118.1	0	0	0	0
ENST00000560722.5	0	0	0	0
ENST00000558493.1	0	0	0	0
ENST00000558198.5	0	0	0	0
ENST00000561303.5	0	0	0	0
ENST00000558001.1	0	0	0	0
ENST00000559581.5	0	0	84,6346	11,2581
ENST00000559415.1	0	0	0	0
ENST00000559097.1	0	1,00791	47,9447	10,729
ENST00000613649.4	0	0	0	0
ENST00000614889.1	0	0	5,10097	0,637221
ENST00000615688.1	0	0	0	0
ENST00000621307.1	0	48,5544	0	0
ENST00000613257.1	0	0	0	0
ENST00000617282.1	0	48,5544	0	0
ENST00000613230.1	0	0	13,8713	0
ENST00000613354.1	0	0	0,450072	0
ENST00000611088.1	0	0	0	0
ENST00000617902.4	0	0	0	0
ENST00000619273.4	0	0	0	0,21025
ENST00000619994.1	0	0	0	0
ENST00000621764.1	0	0	14	0
ENST00000622042.4	0	0	0	0
ENST00000619664.4	0	0	0	0
ENST00000622864.4	0	0	0	0
ENST00000618789.1	0	0	0	0
ENST00000610804.4	0	0	0	0
ENST00000622762.4	0	0	0	0
ENST00000613096.4	0	0	1,8231	0
ENST00000614154.4	0	0	0	0
ENST00000612784.1	0	0	0	0
ENST00000618672.4	0	0	0	0
ENST00000618261.1	0	0	0	0
ENST00000614380.4	0	0	0	0
ENST00000612289.4	0	0	0	0
ENST00000610915.4	0	0	0	0
ENST00000622288.4	0	0	0	0
ENST00000618058.1	0	0	0,916599	0
ENST00000611547.1	317,669	347,555	69,9969	232,895
ENST00000441025.2	0	0	0	0
ENST00000613260.4	0	0	0	0
ENST00000614143.4	0	0	0	0
ENST00000618382.4	0	0	0	0
ENST00000615345.4	0	0	0	0
ENST00000611599.1	0	0	0	0
ENST00000617446.1	0	0	0	0
ENST00000613888.4	0	0	0	0
ENST00000615811.4	0	0	0	0,21025
ENST00000614984.1	0	0	0	0
ENST00000651525.1	0	0	0	0
ENST00000621063.1	0	0	0	0
ENST00000615717.4	0	0	0	0
ENST00000617861.4	0	0	0	0
ENST00000617145.4	0	0	0	0
ENST00000613768.1	0	0	0	0
ENST00000621382.1	0	0	2,86327	0
ENST00000616928.3	40,451	744,52	9,87E-05	28,8187
ENST00000626065.1	0	0	0	0
ENST00000618131.1	0	0	0	1,12918
ENST00000622450.1	0	0	0,5	0
ENST00000619581.1	0	0,752618	0	0
ENST00000629360.3	0	0	0	0
ENST00000631353.1	0	0	0	0
ENST00000625523.2	0	0	9,88333	0
ENST00000625820.2	0	0	0	0
ENST00000626327.2	0	0	0	0
ENST00000628693.2	0	0	0	0
ENST00000628249.1	0	0	12,2496	0
ENST00000627903.2	0	0	0	0
ENST00000629127.1	0,5	1	26,367	66
ENST00000617291.3	40,451	744,52	9,87E-05	28,8187
ENST00000629607.1	0	0	0	0
ENST00000615534.1	0	0,752618	0	0
ENST00000612403.4	0	0	0	0
ENST00000620757.4	0	0	0	0
ENST00000622270.4	0	0	0	0
ENST00000621164.1	0	0	0	0
ENST00000612308.2	0	1	3,86185	0
ENST00000617862.4	0	0	0	0
ENST00000619921.4	0	0	0	0
ENST00000618529.4	0	0	1,8231	0
ENST00000612639.4	0	0	0	0
ENST00000619066.1	0	0	0	0
ENST00000611935.1	0	0,752618	0	0
ENST00000622735.2	0	0	0	0
ENST00000619136.4	0	0	0	0
ENST00000616319.1	0	0	5,10097	0,637221
ENST00000613506.4	0	0	0	0
ENST00000617656.4	0	0	0	0
ENST00000617772.1	0	0	0	0
ENST00000616638.1	0	0	1,12596	0
ENST00000611436.4	0	0	0	0
ENST00000622653.1	0	0	5,10097	0,637221
ENST00000622245.1	0	0	0	0
ENST00000400754.4	0	0	0	0
ENST00000612436.4	0	0	0	0
ENST00000615508.4	0	0	0	0
ENST00000618109.4	0	0	1,8231	0
ENST00000616582.4	0	0	0	0
ENST00000610857.1	0	0	0	0
ENST00000612243.1	0	0	1,23739	0
ENST00000614110.1	0	0	0	0
ENST00000616686.1	0	0	0,5	0
ENST00000617954.4	0	0	0	0
ENST00000610596.1	0	0	5,10097	0,637221
ENST00000601199.2	0	0	25,3477	0
ENST00000598975.2	0	0	0,834947	0
ENST00000610406.1	0	48,5544	0	0
ENST00000614604.4	0	0	0	0
ENST00000620810.1	0	0	0	0
ENST00000611283.1	0	0	0,5	0
ENST00000621927.1	0	0	0	0
ENST00000617592.1	0	0	0	0
ENST00000614037.1	0	0	0	0
ENST00000621028.1	0	0	0	0
ENST00000621137.1	0	0	1,42592	0
ENST00000619470.1	0	0	0,450072	0
ENST00000610883.4	0	0	0	0
ENST00000622131.4	0,405869	0,199359	1,6449	0,666714
ENST00000614598.1	0	0	0	0
ENST00000615620.1	0	0,752618	0	0
ENST00000614518.4	0	0	0	0
ENST00000618937.1	0	0	0	0
ENST00000622022.1	0	0	0,5	0
ENST00000615453.4	0	0	0	0
ENST00000621455.4	0	0	0	0
ENST00000612053.1	0	0	0	0
ENST00000613276.1	0	48,5544	0	0
ENST00000622636.4	0	0	0	0
ENST00000620861.1	0	0	0	0
ENST00000612769.1	0	0	0	0
ENST00000613310.4	0	0	0	0
ENST00000613337.4	0	0	0	0,21025
ENST00000615900.1	0	0	0	0
ENST00000611410.4	0	0	0	0
ENST00000621594.4	0	0	0	0
ENST00000618018.4	0	0	0	0
ENST00000618694.1	0	0	0	0
ENST00000615407.4	0	0	0	0
ENST00000613801.1	0	0	5,10097	0,637221
ENST00000610794.4	0	0	0	0
ENST00000619024.4	0	0	0	0
ENST00000613774.4	0	0	1,8231	0
ENST00000613085.4	0	0	0	0
ENST00000613106.1	0	0	0	0
ENST00000612882.1	0	0	0	0
ENST00000612327.1	0	48,5544	0	0
ENST00000611252.4	0	0	0	0
ENST00000619567.4	0,405869	0,199359	1,6449	0,666714
ENST00000619557.1	0	0	0	0
ENST00000616323.1	0	0	0,450072	0
ENST00000300177.8	0	0	0	0
ENST00000322805.5	0	0	0	0
ENST00000621195.3	0	0	0	0
ENST00000628420.1	0	0	0	0
ENST00000610985.4	0	0	0	0
ENST00000614003.4	0	0	0	0
ENST00000616232.4	0	0	0	0
ENST00000620283.4	0	0	0	0
ENST00000614057.1	0	0	0,916599	0
ENST00000617281.4	0	0	0	0
ENST00000615235.4	0	0	0	0
ENST00000613399.4	0	0	1,8231	0
ENST00000614572.4	0	0	0	0
ENST00000614756.1	0	0	0	0
ENST00000610981.4	0	0	0	0
ENST00000613233.1	0	0	0	0
ENST00000617993.4	0	0	0	0
ENST00000618710.4	0	0	0	0
ENST00000621506.4	0	0	0	0
ENST00000617210.4	0	0	0	0
ENST00000611450.1	0	0	0,916599	0
ENST00000617187.4	0	0	0	0
ENST00000611480.4	0	0	0	0
ENST00000615546.4	0	0	0	0
ENST00000617834.4	0	0	0	0
ENST00000615745.1	0	0	0,916599	0
ENST00000621424.4	0	0	0	0
ENST00000615165.1	0	0	1,18227	0
ENST00000645810.2	0	0	0	0
ENST00000644422.2	0	0	0	0
ENST00000626615.2	0	0	0	0
ENST00000644755.1	0	0	0	0
ENST00000529704.5	1	0	69,673	16,0067
ENST00000533429.1	0	0	0	0
ENST00000530584.5	0	293,898	0	0
ENST00000312419.8	0	649,919	0	0
ENST00000532830.5	0	0	2	0
ENST00000534515.1	0	145,987	0	0
ENST00000528087.1	0	0	106,174	11,5729
ENST00000539074.1	0	154,135	0	0
ENST00000531239.2	0	0	0	0
ENST00000524743.1	0	37,0932	0	0
ENST00000542982.1	0	0	0	0
ENST00000529000.1	0	0	0	0
ENST00000526387.5	0	0	0	0
ENST00000530967.6	0	0	1,23424	0
ENST00000529635.5	0	0	0,345087	0,5
ENST00000542590.2	0	0	0,345087	0,5
ENST00000533745.5	0	0	1	0
ENST00000529132.1	0	0	0	0
ENST00000526474.1	0	0	6,74627	0
ENST00000524662.1	0	0	0,329317	0
ENST00000312390.9	0	0	0	0
ENST00000525907.1	0	0	1,59784	0
ENST00000529925.5	0	0	0	0
ENST00000531040.5	0	0	0	0
ENST00000531958.5	0	0	0	0
ENST00000307823.7	0,999516	0	2,32365	0
ENST00000531388.1	0	0	12,9992	0
ENST00000445895.2	0,000483953	0	0,000611486	0
ENST00000312438.8	0	0	1,27328	0
ENST00000533438.1	0	0	1,72672	2
ENST00000543494.1	0	0	0	0
ENST00000312989.11	0	0	20,7242	0
ENST00000532446.5	0	0	0	0
ENST00000526510.5	0	0	0	0
ENST00000376745.9	0	0	0	0
ENST00000358239.8	0	0	0	0
ENST00000532279.1	0	0	1,97117	0
ENST00000527663.5	0	0	0	0
ENST00000537694.1	0	0	0	0
ENST00000529724.1	0	0	0	0
ENST00000546202.5	0	0	0	0
ENST00000542876.1	0	0	1,14453	0
ENST00000427289.6	0	0	0	0
ENST00000482220.1	0	0	0,174896	0
ENST00000423895.6	0	0	0	0
ENST00000472743.1	0	0	0,130366	0
ENST00000426782.5	0	0	0	0
ENST00000421125.6	0	0	0	0
ENST00000440561.5	0	0	0	0
ENST00000457626.5	0	0	0	0
ENST00000444674.6	0	0	0	0
ENST00000458179.5	0	0	13,6236	1,74343
ENST00000440073.5	0	0	0	0
ENST00000493966.5	0	0	13,9445	0
ENST00000478704.1	0	0	0	0
ENST00000551993.1	0	0	5,47E-06	0
ENST00000622583.4	0	0	0	0
ENST00000621995.1	0	0	1	0
ENST00000543808.5	0	0	0	0
ENST00000307980.7	0	0	0	0
ENST00000544620.5	0	0	0	0
ENST00000538013.5	0	0	0	0
ENST00000542139.1	0	0	8	0
ENST00000541132.1	0	0	0	0
ENST00000530934.5	1,54055	0	137,132	2,13253
ENST00000529100.5	0	0	0	0
ENST00000535644.1	0	0	2,16015	0
ENST00000263102.7	0	1	12,5433	118
ENST00000491922.1	0	0	1,45673	0
ENST00000518638.1	0	0	1	0
ENST00000221957.9	12,2611	0	75,2358	0
ENST00000592528.5	0	0	0,434353	0
ENST00000589163.5	0	895,065	146,193	13,2778
ENST00000585479.5	0	0	2,41231	0
ENST00000589034.5	0	0	0	0
ENST00000589494.1	0	0	6,89086	0
ENST00000587462.1	0	0	2,31423	0
ENST00000248244.5	0	2870	0	0
ENST00000621756.1	0	0,000148279	3	0
ENST00000435489.6	0	0	1,16807	0
ENST00000311946.7	0	0	5,35078	0
ENST00000521390.5	0	0	1,274	0
ENST00000519150.1	0	0	0	0
ENST00000519946.1	0	0	2,21137	0
ENST00000406563.6	0	0	3	1
ENST00000343317.10	0	0	0	0
ENST00000230323.8	0	0	0	0
ENST00000358871.6	0	0	0	0
ENST00000373033.6	0	0	0	0
ENST00000394283.5	0	0	90,2369	16,6127
ENST00000494822.1	0	0	0	0
ENST00000419396.5	0	0	0	0
ENST00000416140.5	0	0	0	0
ENST00000419574.5	0	0	0	0
ENST00000424495.1	0	0	0	0
ENST00000445214.1	0	0	0	0
ENST00000425401.1	0	0	0	0
ENST00000445700.5	0	0	0	0
ENST00000433032.1	0	0	0	0
ENST00000420312.5	0	0	0	0
ENST00000403298.8	0	0	0	0
ENST00000517951.5	0	0	5,38412	1
ENST00000517374.5	0	0	0	0
ENST00000257527.8	1	1	35,3329	0
ENST00000517905.1	0	0	4,28298	0
ENST00000519752.1	0	0	0	0
ENST00000327979.8	0	0	3,90152	0
ENST00000462842.1	0	0	1,17446	0
ENST00000488529.5	0	0	1	0
ENST00000482129.1	0	0	0	0
ENST00000462493.1	0	0	89,5061	11,3053
ENST00000045083.6	0	0	0	56
ENST00000312349.5	0	0	0	0
ENST00000520782.1	0	0	0	0
ENST00000282570.4	1,02728	1,00023	52,3484	10,4685
ENST00000468386.2	0	0	1,9765	0
ENST00000471404.1	0	7	1	0
ENST00000495047.1	0	0	1	0
ENST00000628562.1	0	0	12,5175	7,34583
ENST00000430431.5	0	0	0	0
ENST00000414264.6	0	0	13,911	0
ENST00000594536.5	0	0	2,25138	0
ENST00000598384.5	0	0	0	0
ENST00000600486.5	0	0	108,332	23,1426
ENST00000602051.5	0	0	5,54E-06	0
ENST00000599605.1	0	0	2,45883	0
ENST00000612853.1	0	0	0	0
ENST00000621566.1	0	0	7,9282	0
ENST00000629130.1	0	0	1,09369	0
ENST00000427805.6	59,9945	1191,28	136,513	169,435
ENST00000553110.7	57,2589	1538,47	149,206	177,727
ENST00000392994.7	0	0	0	0
ENST00000491851.5	0	0	0	0
ENST00000465340.5	0	1,33019	103,685	12,0972
ENST00000372849.8	0	5,88126	2,17742	4,51341
ENST00000465744.5	0	0	0	0
ENST00000471855.1	0	0	0	0
ENST00000489407.1	0	0	0	0
ENST00000614077.4	0,000660401	3,94E-08	0	0
ENST00000316594.6	1	1	5,81672	0
ENST00000493905.6	0	0	0	0
ENST00000218516.3	0	0	0	0
ENST00000466414.1	0	3	0	0
ENST00000649178.1	0	0	6,35374	2,00453
ENST00000480513.6	0	0	0	0
ENST00000468823.1	0	0	1	0
ENST00000486121.5	0	0	8	0
ENST00000479445.1	0	0	1	0
ENST00000409338.5	0	0	6,15053	1,31228
ENST00000409170.3	0	0	13,8252	0
ENST00000371621.5	0	698,035	37,0588	1
ENST00000541713.5	0	112,965	42,9412	0
ENST00000616178.4	0	0	0	0
ENST00000620254.5	0	0	14,0761	1,33E-05
ENST00000522463.5	0	1	0	0
ENST00000435847.6	0	0	0	0
ENST00000522637.5	0	0	0	0
ENST00000521420.5	0	0	5,85E-08	9,01203
ENST00000622696.4	0	0	0	0
ENST00000617629.4	0	0	0	0
ENST00000611075.4	0	0	2,63193	0
ENST00000611925.4	0	0	0	0
ENST00000618329.4	0	0	0	0
ENST00000518456.1	0	0	1	0
ENST00000621516.1	0	0	14,6503	0
ENST00000518511.1	1	0	0	0
ENST00000520942.1	0	0	0	0
ENST00000520960.2	0	2,27661	18,947	0
ENST00000518555.1	0	0	0	0
ENST00000520424.1	0	0	0,144585	0
ENST00000522892.1	0	0	1	0
ENST00000523383.5	0	0	0	0
ENST00000524058.1	0	0	0	0
ENST00000519663.5	0	0	4,43999	89,988
ENST00000522884.5	0	0	0	0
ENST00000522775.1	0	0	0	0
ENST00000395348.7	0	0	0	0
ENST00000395347.1	0	0	6	0
ENST00000490066.1	0	0	1	0
ENST00000519499.2	0	0	17	1
ENST00000308731.7	0	0	0	0
ENST00000470069.1	0	0	0	0
ENST00000488970.1	0	0	0	0
ENST00000478995.1	0	0	4	0
ENST00000470329.1	0	0	0	0
ENST00000464006.1	0	0	0	0
ENST00000464567.1	0	0	0,832029	0
ENST00000621635.4	0	0	0	0
ENST00000372880.5	0	0	6,16797	0
ENST00000618050.4	0	0	0	0
ENST00000571744.1	0	0	0	0
ENST00000338694.7	0	0	13,2137	0
ENST00000575592.1	0	0	0	0
ENST00000572291.1	0	0	2,78633	0
ENST00000573966.1	0	0	0	0
ENST00000321535.5	0	0	3	0
ENST00000572251.1	0	0	0	0
ENST00000575022.1	0	0	5	0
ENST00000522208.6	2,09184	4,21416	268,695	128,259
ENST00000521389.6	0	0	2,853	0
ENST00000261947.4	0	0	0	0
ENST00000520564.5	0	0	3,72744	0
ENST00000521901.5	0	0	3,70566	0
ENST00000520911.5	0	0	0	0
ENST00000519708.1	0	0	0	0
ENST00000523487.1	0	0	0	5
ENST00000306627.8	0	2	5,13452	28,2399
ENST00000484048.1	0	0	0	0
ENST00000346855.7	0	0	0	0
ENST00000495141.5	0	0	1	0
ENST00000481622.1	0	0	0	0
ENST00000442670.5	0	0	0	0
ENST00000467766.5	1	0	1	0
ENST00000424381.5	0	0	0	0
ENST00000475680.5	0	0	0	0
ENST00000452012.1	0	0	3,12438	14,7601
ENST00000493707.1	0	0	4,7411	0
ENST00000309950.7	0	0	0	0
ENST00000409042.5	0	0	0	0
ENST00000343761.4	0	0	0	0
ENST00000621326.4	0	1,01571	23,7121	0
ENST00000260061.9	0	0	44,8411	0
ENST00000404995.5	0	0	0	1
ENST00000464145.1	0	0	10,894	0
ENST00000421973.1	0	0	3,26489	0
ENST00000407242.6	0	0	0	0
ENST00000425792.5	0	0	1,79931	0
ENST00000452894.5	0	0	1,54255	0
ENST00000335798.8	0	0	3,43938	0
ENST00000396703.6	0	0	1,81661	0
ENST00000427371.3	0	0	0	0
ENST00000628311.1	0	0	0,402147	0
ENST00000613545.1	0	0	0	0
ENST00000413040.6	0	0	0	0
ENST00000568733.5	0	0	0	0
ENST00000468404.5	0	5,31974	69,9281	28,428
ENST00000470229.6	0	0	4,89123	0
ENST00000483358.5	0	0,000117509	0	0
ENST00000470316.5	0	0	31,6939	0
ENST00000493588.5	0	0	0	0
ENST00000480907.5	0	0	0	0
ENST00000477666.1	0	0	0	0
ENST00000497987.1	0	0	60,9607	5,22227
ENST00000460712.1	0	0	0,244629	0
ENST00000480714.1	0	0	0	0
ENST00000463000.1	0	0	3	0
ENST00000334493.10	0	0	0	0
ENST00000477459.5	0	0	0	0
ENST00000469830.2	0	0	4	0
ENST00000484630.1	0	0	2	0
ENST00000496971.1	0	0	0	0
ENST00000628331.1	0	0	0	0
ENST00000621812.2	0	0	0	0
ENST00000263923.5	0	0	16,6195	0
ENST00000647068.1	0	0	6,38053	0
ENST00000509309.1	0	0	0	0
ENST00000512566.1	0	0	0	0
ENST00000426248.7	0	0	3,0576	0
ENST00000389757.7	0	3,70878	0	0
ENST00000389759.7	0	0	0	0
ENST00000457109.5	0	0	0	0
ENST00000479398.5	0	0	0	0
ENST00000452162.5	0	0	0	0
ENST00000411900.5	0	0	0	0
ENST00000421462.5	0	0	0	0
ENST00000462335.1	0	0	0	0
ENST00000481115.2	0	0,544548	0,467737	0
ENST00000494945.1	0	0	0	0
ENST00000492496.1	0	0	0	0
ENST00000480171.7	0	0	13,5641	0
ENST00000495123.5	0	0,746676	0	0
ENST00000483881.1	0	0	0	0
ENST00000486254.3	0	0	6,91053	0
ENST00000628904.2	0	0	0	0
ENST00000629219.1	0	0	0	0
ENST00000423939.2	0	0	0	0
ENST00000431078.1	0	0	15,4383	0
ENST00000470921.1	0	0	1	0
ENST00000573760.1	0	0	0	0
ENST00000575369.5	0	2,11279	5,46417	0
ENST00000576341.1	0	0	0,246106	0
ENST00000574394.5	0	0	0	0
ENST00000346752.8	0	0	0	0
ENST00000361842.8	0	28,3347	692,163	86,2556
ENST00000576459.1	0	0	0,3028	0
ENST00000572546.5	0	0	0	0
ENST00000575267.1	0	0	0	0
ENST00000572107.1	0	0	2,03717	0
ENST00000576724.5	0	0	0	0
ENST00000571217.5	0	39,5849	0	0
ENST00000575147.5	0	0	0	0
ENST00000574907.5	0	0	0	0
ENST00000571135.5	0	0	0	0
ENST00000574962.5	0	0	0	0
ENST00000571673.1	0	0	0	0
ENST00000572495.1	0	0	0	0
ENST00000573518.1	0	0	0	0
ENST00000368192.9	10	44	97	23
ENST00000326786.4	0	0	5,0574	1
ENST00000460850.1	0	0	2	0
ENST00000454449.3	0	0	0	0
ENST00000671886.1	0	0	2	0
ENST00000671942.1	0	0	0	0
ENST00000672100.1	0	0	0	0
ENST00000412167.6	0	0	0	3
ENST00000288135.5	0	0	16,094	0
ENST00000514582.1	0	0	0,905981	0
ENST00000512959.1	0	0	0	0
ENST00000368194.7	3	0	0	0
ENST00000487682.5	0	0	14,7574	0
ENST00000361409.2	0	1,1339	15,1565	2
ENST00000492592.1	0	0	0	0
ENST00000461678.1	0	0	0,0861104	0
ENST00000486670.1	0	0,866099	0	0
ENST00000483682.1	0	0	0	0
ENST00000512248.5	0	0	54,9315	12
ENST00000399004.7	0	0	0	0
ENST00000508629.5	0	0	0	0
ENST00000507478.1	0	0	0	0
ENST00000513747.1	0	0	0	0
ENST00000511400.1	0	0	16,2284	1,41929
ENST00000513603.1	0	0	0	0
ENST00000337428.8	0	0	7,60913	0
ENST00000490146.5	0	0	0	0
ENST00000476550.1	0	0	0,470756	0
ENST00000472465.1	0	0	0,920114	0
ENST00000549335.5	0	0,987772	117,368	18,3669
ENST00000258494.14	0	0,0220137	70,7801	0,541924
ENST00000652515.1	0	0	10,3883	0
ENST00000552270.1	0	0	0	0
ENST00000548418.1	0	0	0	0
ENST00000552427.1	0	0	0	0
ENST00000550088.1	0	0	2	0
ENST00000552951.7	19,5487	231,833	4459,19	623,26
ENST00000637147.1	0	0	1,12076	0
ENST00000622317.5	0	0	89,0799	63,9036
ENST00000547750.2	0	0	1,20526	0
ENST00000280749.5	0	0	0	0
ENST00000548583.1	0	0	2,94239	0
ENST00000548195.5	0	0	0	0
ENST00000311317.8	1,22118	2,85761	65,4899	10,177
ENST00000332180.9	0	0	3,43965	0,780317
ENST00000550053.5	0	0	0,908729	0,219683
ENST00000620430.5	0	583,701	0	0
ENST00000547404.1	0	0	0	0
ENST00000550613.1	0	56,0293	1	0
ENST00000548534.1	0	425,578	1	0
ENST00000550786.5	0	753,263	11,8062	0
ENST00000552203.1	0	0	0	0
ENST00000551224.1	0	256,579	1	0
ENST00000551290.1	0	0	0	0
ENST00000547171.1	0	0	0	0
ENST00000550036.1	0	0	0	0
ENST00000371224.7	0	0,00529301	14	0
ENST00000371221.3	0	0,994707	0	0
ENST00000485428.1	0	0	0	1
ENST00000489386.1	0	0	0	1
ENST00000483788.1	0	0	0	0
ENST00000427574.6	0	0	3,03957	0
ENST00000533988.5	0	0	0	0
ENST00000524490.5	0	0	0	0
ENST00000525959.5	0	0	0	0
ENST00000533972.5	0	0	0	0
ENST00000528826.1	0	0	211,989	3,1117
[truncated: 188,070 more rows]
